# Supplementary material for: Development and evaluation of antibody-capture immunoassays for detection of Lassa virus nucleoprotein-specific immunoglobulin M and G
Source: PLoS Negl Trop Dis. 2018 Mar 29;12(3):e0006361. doi: 10.1371/journal.pntd.0006361 (PMC5892945; doi:10.1371/journal.pntd.0006361)
Supplement: S1 Data — The spreadsheet contains a line list of all samples tested with the corresponding Lassa virus RT-PCR, IFA, and ELISA results. Note that some fields are interactive. (XLSX) [file pntd.0006361.s003.xlsx]

## Sheet: Data
	Specimen ID	Country	Patient ID	Type of specimen (D=diagnostic; F=follow-up)	Follow-up sequence	PCR (ND=not done; 0=negative; 1=positive)		IgG IFA result (ND=not done; 0=negative; 0.5=probable positive; 1=positive)	IgG RF-ELISA (OD sample)	IgG RF-ELISA (OD negative standard 1)	IgG RF-ELISA (OD negative standard 2)	IgG RF-ELISA (OD negative standard 3)	IgG RF-ELISA cut-off (CO)	IgG RF-ELISA sample / cut-off (S/CO)		IgG CD32-ELISA (OD sample)	IgG CD32-ELISA (OD negative standard 1)	IgG CD32-ELISA (OD negative standard 2)	IgG CD32-ELISA (OD negative standard 3)	IgG CD32-ELISA cut-off (CO)	IgG CD32-ELISA sample / cut-off (S/CO)		IgM IFA result (ND=not done; 0=negative; 0.5=probable positive; 1=positive)	IgM ELISA (OD sample)	IgM ELISA (OD negative standard 1)	IgM ELISA (OD negative standard 2)	IgM ELISA (OD negative standard 3)	IgM ELISA cut-off (CO)	IgM ELISA sample / cut-off (S/CO)		Comments
	1	Nigeria	1	D	0	1		0	0.031	0.046	0.129	0.033	0.268	0.115672		0.023	0.025	0.025	0.022	0.132	0.174242		0	0.084	0.057	0.077	0.145	0.339	0.247788
	2	Nigeria	2	D	0	0		0	0.025	0.046	0.129	0.033	0.268	0.0932836		0.016	0.025	0.025	0.022	0.132	0.121212		0	0.063	0.057	0.077	0.145	0.339	0.185841
	3	Nigeria	3	D	0	0		0	0.03	0.046	0.129	0.033	0.268	0.11194		0.022	0.025	0.025	0.022	0.132	0.166667		0	0.073	0.057	0.077	0.145	0.339	0.215339
	4	Nigeria	4	D	0	1		0	0.028	0.046	0.129	0.033	0.268	0.104478		0.015	0.025	0.025	0.022	0.132	0.113636		0	0.09	0.057	0.077	0.145	0.339	0.265487
	5	Nigeria	5	D	0	0		0	0.025	0.046	0.129	0.033	0.268	0.0932836		0.016	0.025	0.025	0.022	0.132	0.121212		0	0.051	0.057	0.077	0.145	0.339	0.150442
	6	Nigeria	6	D	0	1		0	0.027	0.046	0.129	0.033	0.268	0.100746		0.018	0.025	0.025	0.022	0.132	0.136364		0	0.077	0.057	0.077	0.145	0.339	0.227139
	7	Nigeria	7	D	0	0		0	0.038	0.046	0.129	0.033	0.268	0.141791		0.019	0.025	0.025	0.022	0.132	0.143939		0	0.13	0.057	0.077	0.145	0.339	0.383481
	8	Nigeria	8	D	0	0		0	0.034	0.046	0.129	0.033	0.268	0.126866		0.018	0.025	0.025	0.022	0.132	0.136364		0	0.085	0.057	0.077	0.145	0.339	0.250737
	9	Nigeria	9	D	0	0		0	0.027	0.046	0.129	0.033	0.268	0.100746		0.015	0.025	0.025	0.022	0.132	0.113636		0	0.039	0.057	0.077	0.145	0.339	0.115044
	10	Nigeria	10	D	0	1		0	0.025	0.046	0.129	0.033	0.268	0.0932836		0.018	0.025	0.025	0.022	0.132	0.136364		0	0.088	0.057	0.077	0.145	0.339	0.259587
	11	Nigeria	11	D	0	0		0	0.046	0.046	0.129	0.033	0.268	0.171642		0.017	0.025	0.025	0.022	0.132	0.128788		0	0.051	0.057	0.077	0.145	0.339	0.150442
	12	Nigeria	12	D	0	ND		0	0.024	0.046	0.129	0.033	0.268	0.0895522		0.015	0.025	0.025	0.022	0.132	0.113636		0	0.048	0.057	0.077	0.145	0.339	0.141593
	13	Nigeria	13	D	0	ND		0	0.026	0.046	0.129	0.033	0.268	0.0970149		0.017	0.025	0.025	0.022	0.132	0.128788		0	0.138	0.057	0.077	0.145	0.339	0.40708
	14	Nigeria	14	D	0	ND		0	0.027	0.046	0.129	0.033	0.268	0.100746		0.019	0.025	0.025	0.022	0.132	0.143939		0	0.051	0.057	0.077	0.145	0.339	0.150442
	15	Nigeria	15	D	0	ND		0	0.028	0.046	0.129	0.033	0.268	0.104478		0.02	0.025	0.025	0.022	0.132	0.151515		0	0.074	0.057	0.077	0.145	0.339	0.218289
	16	Nigeria	16	D	0	ND		0	0.032	0.046	0.129	0.033	0.268	0.119403		0.019	0.025	0.025	0.022	0.132	0.143939		0	0.039	0.057	0.077	0.145	0.339	0.115044
	17	Nigeria	17	D	0	ND		0	0.03	0.046	0.129	0.033	0.268	0.11194		0.02	0.025	0.025	0.022	0.132	0.151515		0	0.055	0.057	0.077	0.145	0.339	0.162242
	18	Nigeria	18	D	0	ND		0	0.023	0.046	0.129	0.033	0.268	0.0858209		0.018	0.025	0.025	0.022	0.132	0.136364		0	0.05	0.057	0.077	0.145	0.339	0.147493
	19	Nigeria	19	D	0	ND		0	0.027	0.046	0.129	0.033	0.268	0.100746		0.018	0.025	0.025	0.022	0.132	0.136364		0	0.064	0.057	0.077	0.145	0.339	0.188791
	20	Nigeria	20	D	0	ND		0	0.024	0.046	0.129	0.033	0.268	0.0895522		0.024	0.037	0.04	0.037	0.174	0.137931		0	0.04	0.057	0.077	0.145	0.339	0.117994
	21	Nigeria	21	D	0	ND		0	0.034	0.046	0.129	0.033	0.268	0.126866		0.024	0.037	0.04	0.037	0.174	0.137931		0	0.056	0.057	0.077	0.145	0.339	0.165192
	22	Nigeria	22	D	0	ND		0	0.026	0.046	0.129	0.033	0.268	0.0970149		0.027	0.037	0.04	0.037	0.174	0.155172		0	0.062	0.057	0.077	0.145	0.339	0.182891
	23	Nigeria	23	D	0	ND		0	0.026	0.046	0.129	0.033	0.268	0.0970149		0.024	0.037	0.04	0.037	0.174	0.137931		0	0.056	0.057	0.077	0.145	0.339	0.165192
	24	Nigeria	24	D	0	ND		0	0.035	0.046	0.129	0.033	0.268	0.130597		0.033	0.037	0.04	0.037	0.174	0.189655		0	0.193	0.057	0.077	0.145	0.339	0.569322
	25	Nigeria	25	D	0	ND		0	0.026	0.045	0.133	0.034	0.272	0.0955882		0.028	0.037	0.04	0.037	0.174	0.16092		0	0.049	0.053	0.056	0.128	0.297	0.164983
	26	Nigeria	26	D	0	ND		0	0.03	0.045	0.133	0.034	0.272	0.110294		0.023	0.037	0.04	0.037	0.174	0.132184		0	0.062	0.053	0.056	0.128	0.297	0.208754
	27	Nigeria	27	D	0	ND		0	0.031	0.045	0.133	0.034	0.272	0.113971		0.025	0.037	0.04	0.037	0.174	0.143678		0	0.075	0.053	0.056	0.128	0.297	0.252525
	28	Nigeria	28	D	0	ND		0	0.029	0.045	0.133	0.034	0.272	0.106618		0.026	0.037	0.04	0.037	0.174	0.149425		0	0.048	0.053	0.056	0.128	0.297	0.161616
	29	Nigeria	29	D	0	ND		0	0.036	0.045	0.133	0.034	0.272	0.132353		0.026	0.037	0.04	0.037	0.174	0.149425		0	0.078	0.053	0.056	0.128	0.297	0.262626
	30	Nigeria	30	D	0	ND		0	0.035	0.045	0.133	0.034	0.272	0.128676		0.023	0.037	0.04	0.037	0.174	0.132184		0	0.059	0.053	0.056	0.128	0.297	0.198653
	31	Nigeria	31	D	0	ND		0	0.033	0.045	0.133	0.034	0.272	0.121324		0.037	0.037	0.04	0.037	0.174	0.212644		0	0.133	0.053	0.056	0.128	0.297	0.447811
	32	Nigeria	32	D	0	ND		0	0.03	0.045	0.133	0.034	0.272	0.110294		0.028	0.037	0.04	0.037	0.174	0.16092		0	0.113	0.053	0.056	0.128	0.297	0.380471
	33	Nigeria	33	D	0	ND		0.5	0.027	0.045	0.133	0.034	0.272	0.0992647		0.029	0.037	0.04	0.037	0.174	0.166667		0	0.098	0.053	0.056	0.128	0.297	0.329966
	34	Nigeria	34	D	0	1		0	0.029	0.045	0.133	0.034	0.272	0.106618		0.021	0.037	0.04	0.037	0.174	0.12069		0	0.05	0.053	0.056	0.128	0.297	0.16835
	35	Nigeria	35	D	0	1		0	0.03	0.045	0.133	0.034	0.272	0.110294		0.025	0.037	0.04	0.037	0.174	0.143678		0	0.081	0.053	0.056	0.128	0.297	0.272727
	36	Nigeria	36	D	0	0		0	0.032	0.045	0.133	0.034	0.272	0.117647		0.024	0.037	0.04	0.037	0.174	0.137931		0	0.069	0.053	0.056	0.128	0.297	0.232323
	37	Nigeria	37	D	0	0		0	0.053	0.045	0.133	0.034	0.272	0.194853		0.042	0.037	0.04	0.037	0.174	0.241379		0	0.07	0.053	0.056	0.128	0.297	0.23569
	38	Nigeria	38	D	0	0		0.5	0.026	0.045	0.133	0.034	0.272	0.0955882		0.022	0.037	0.04	0.037	0.174	0.126437		0	0.073	0.053	0.056	0.128	0.297	0.245791
	39	Nigeria	39	D	0	0		0	0.029	0.045	0.133	0.034	0.272	0.106618		0.028	0.037	0.04	0.037	0.174	0.16092		0	0.069	0.053	0.056	0.128	0.297	0.232323
	40	Nigeria	40	D	0	0		0.5	1.27	0.045	0.133	0.034	0.272	4.66912		1.257	0.037	0.04	0.037	0.174	7.22414		0	0.142	0.053	0.056	0.128	0.297	0.478114
	41	Nigeria	41	D	0	0		0	0.041	0.045	0.133	0.034	0.272	0.150735		0.063	0.037	0.04	0.037	0.174	0.362069		0	0.087	0.053	0.056	0.128	0.297	0.292929
	42	Nigeria	42	D	0	0		0	0.033	0.045	0.133	0.034	0.272	0.121324		0.029	0.037	0.04	0.037	0.174	0.166667		0	0.085	0.053	0.056	0.128	0.297	0.286195
	43	Nigeria	43	D	0	1		0	0.026	0.046	0.129	0.033	0.268	0.0970149		0.016	0.025	0.025	0.022	0.132	0.121212		0	0.076	0.057	0.077	0.145	0.339	0.224189
	44	Nigeria	44	D	0	0		0	0.027	0.045	0.133	0.034	0.272	0.0992647		0.03	0.037	0.04	0.037	0.174	0.172414		0	0.057	0.053	0.056	0.128	0.297	0.191919
	45	Nigeria	45	D	0	0		0.5	0.063	0.045	0.133	0.034	0.272	0.231618		0.055	0.043	0.047	0.08	0.23	0.23913		0	0.055	0.053	0.056	0.128	0.297	0.185185
	46	Nigeria	46	D	0	0		1	0.373	0.045	0.133	0.034	0.272	1.37132		0.181	0.037	0.04	0.037	0.174	1.04023		1	1.413	0.053	0.056	0.128	0.297	4.75758
	47	Nigeria	47	D	0	0		0.5	0.027	0.045	0.133	0.034	0.272	0.0992647		0.022	0.037	0.04	0.037	0.174	0.126437		0	0.101	0.053	0.056	0.128	0.297	0.340067
	48	Nigeria	48	D	0	0		0	0.026	0.045	0.133	0.034	0.272	0.0955882		0.018	0.037	0.04	0.037	0.174	0.103448		0	0.057	0.053	0.056	0.128	0.297	0.191919
	49	Nigeria	49	D	0	0		0	0.025	0.045	0.133	0.034	0.272	0.0919118		0.026	0.037	0.04	0.037	0.174	0.149425		0	0.053	0.053	0.056	0.128	0.297	0.178451
	50	Nigeria	50	D	0	0		0	0.029	0.045	0.133	0.034	0.272	0.106618		0.028	0.037	0.04	0.037	0.174	0.16092		0	0.098	0.053	0.056	0.128	0.297	0.329966
	51	Nigeria	51	D	0	0		0	0.027	0.045	0.133	0.034	0.272	0.0992647		0.026	0.037	0.04	0.037	0.174	0.149425		0	0.048	0.053	0.056	0.128	0.297	0.161616
	52	Nigeria	52	D	0	0		0	0.027	0.045	0.133	0.034	0.272	0.0992647		0.027	0.037	0.04	0.037	0.174	0.155172		0	0.106	0.053	0.056	0.128	0.297	0.356902
	53	Nigeria	53	D	0	0		0	0.027	0.045	0.133	0.034	0.272	0.0992647		0.026	0.037	0.04	0.037	0.174	0.149425		0	0.05	0.053	0.056	0.128	0.297	0.16835
	54	Nigeria	54	D	0	0		0	0.04	0.045	0.133	0.034	0.272	0.147059		0.027	0.037	0.04	0.037	0.174	0.155172		0	0.047	0.053	0.056	0.128	0.297	0.158249
	55	Nigeria	55	D	0	0		0	0.026	0.045	0.133	0.034	0.272	0.0955882		0.025	0.037	0.039	0.035	0.171	0.146199		0	0.096	0.053	0.056	0.128	0.297	0.323232
	56	Nigeria	56	D	0	0		0	0.025	0.045	0.133	0.034	0.272	0.0919118		0.024	0.037	0.039	0.035	0.171	0.140351		0	0.119	0.053	0.056	0.128	0.297	0.400673
	57	Nigeria	57	D	0	0		0	0.026	0.045	0.133	0.034	0.272	0.0955882		0.022	0.037	0.039	0.035	0.171	0.128655		0	0.084	0.053	0.056	0.128	0.297	0.282828
	58	Nigeria	58	D	0	0		0.5	0.921	0.045	0.133	0.034	0.272	3.38603		1.002	0.037	0.039	0.035	0.171	5.85965		0	0.071	0.053	0.056	0.128	0.297	0.239057
	59	Nigeria	59	D	0	0		0	0.025	0.045	0.133	0.034	0.272	0.0919118		0.021	0.037	0.039	0.035	0.171	0.122807		0	0.132	0.053	0.056	0.128	0.297	0.444444
	60	Nigeria	60	D	0	0		0.5	1.625	0.045	0.133	0.034	0.272	5.97426		1.37	0.037	0.039	0.035	0.171	8.0117		0	0.08	0.053	0.056	0.128	0.297	0.26936
	61	Nigeria	61	D	0	0		0	0.023	0.039	0.115	0.031	0.245	0.0938776		0.022	0.037	0.039	0.035	0.171	0.128655		0	0.147	0.053	0.078	0.152	0.343	0.428571
	62	Nigeria	62	D	0	0		0	0.027	0.039	0.115	0.031	0.245	0.110204		0.023	0.037	0.039	0.035	0.171	0.134503		0	0.152	0.053	0.078	0.152	0.343	0.443149
	63	Nigeria	63	D	0	0		0	0.052	0.039	0.115	0.031	0.245	0.212245		0.039	0.037	0.039	0.035	0.171	0.22807		0	0.311	0.053	0.078	0.152	0.343	0.906706
	64	Nigeria	64	D	0	0		0.5	0.167	0.039	0.115	0.031	0.245	0.681633		0.249	0.037	0.039	0.035	0.171	1.45614		0	0.135	0.053	0.078	0.152	0.343	0.393586
	65	Nigeria	65	D	0	0		0	0.028	0.039	0.115	0.031	0.245	0.114286		0.019	0.037	0.039	0.035	0.171	0.111111		0	0.092	0.053	0.078	0.152	0.343	0.268222
	66	Nigeria	66	D	0	1		0	0.025	0.046	0.129	0.033	0.268	0.0932836		0.018	0.025	0.025	0.022	0.132	0.136364		0	0.064	0.057	0.077	0.145	0.339	0.188791
	67	Nigeria	67	D	0	1		0	0.026	0.039	0.115	0.031	0.245	0.106122		0.018	0.037	0.039	0.035	0.171	0.105263		0	0.164	0.053	0.078	0.152	0.343	0.478134
	68	Nigeria	68	D	0	1		1	2.272	0.028	0.034	0.032	0.154	14.7532		1.41	0.043	0.047	0.08	0.23	6.13043		1	1.861	0.029	0.032	0.048	0.169	11.0118
	69	Nigeria	69	D	0	0		0	0.023	0.039	0.115	0.031	0.245	0.0938776		0.025	0.037	0.039	0.035	0.171	0.146199		0	0.081	0.053	0.078	0.152	0.343	0.236152
	70	Nigeria	70	D	0	0		0	0.036	0.039	0.115	0.031	0.245	0.146939		0.025	0.037	0.039	0.035	0.171	0.146199		0	0.073	0.053	0.078	0.152	0.343	0.212828
	71	Nigeria	71	D	0	0		0	0.024	0.039	0.115	0.031	0.245	0.0979592		0.022	0.037	0.039	0.035	0.171	0.128655		0	0.131	0.053	0.078	0.152	0.343	0.381924
	72	Nigeria	72	D	0	0		0	0.027	0.039	0.115	0.031	0.245	0.110204		0.022	0.037	0.039	0.035	0.171	0.128655		0	0.107	0.053	0.078	0.152	0.343	0.311953
	73	Nigeria	73	D	0	0		0	0.028	0.039	0.115	0.031	0.245	0.114286		0.024	0.037	0.039	0.035	0.171	0.140351		0	0.061	0.053	0.078	0.152	0.343	0.177843
	74	Nigeria	74	D	0	0		0	0.021	0.039	0.115	0.031	0.245	0.0857143		0.019	0.037	0.039	0.035	0.171	0.111111		0	0.059	0.053	0.078	0.152	0.343	0.172012
	75	Nigeria	75	D	0	0		0	0.024	0.039	0.115	0.031	0.245	0.0979592		0.02	0.037	0.039	0.035	0.171	0.116959		0	0.064	0.053	0.078	0.152	0.343	0.186589
	76	Nigeria	76	D	0	0		0	0.021	0.039	0.115	0.031	0.245	0.0857143		0.02	0.037	0.039	0.035	0.171	0.116959		0	0.056	0.053	0.078	0.152	0.343	0.163265
	77	Nigeria	77	D	0	0		0.5	1.075	0.039	0.115	0.031	0.245	4.38776		0.643	0.037	0.039	0.035	0.171	3.76023		0	0.13	0.053	0.078	0.152	0.343	0.379009
	78	Nigeria	78	D	0	0		0	0.026	0.039	0.115	0.031	0.245	0.106122		0.192	0.043	0.047	0.08	0.23	0.834783		0	0.115	0.053	0.078	0.152	0.343	0.335277
	79	Nigeria	79	D	0	0		0	0.028	0.039	0.115	0.031	0.245	0.114286		0.029	0.037	0.039	0.035	0.171	0.169591		0	0.093	0.053	0.078	0.152	0.343	0.271137
	80	Nigeria	80	D	0	1		1	0.075	0.039	0.115	0.031	0.245	0.306122		0.073	0.037	0.039	0.035	0.171	0.426901		1	0.516	0.053	0.078	0.152	0.343	1.50437
	81	Nigeria	81	D	0	0		0	0.067	0.039	0.115	0.031	0.245	0.273469		0.075	0.037	0.039	0.035	0.171	0.438596		0	0.055	0.053	0.078	0.152	0.343	0.16035
	82	Nigeria	82	D	0	0		0	0.025	0.039	0.115	0.031	0.245	0.102041		0.025	0.037	0.039	0.035	0.171	0.146199		0	0.071	0.053	0.078	0.152	0.343	0.206997
	83	Nigeria	83	D	0	0		0	0.022	0.039	0.115	0.031	0.245	0.0897959		0.023	0.037	0.039	0.035	0.171	0.134503		0	0.048	0.053	0.078	0.152	0.343	0.139942
	84	Nigeria	84	D	0	0		0	0.031	0.039	0.115	0.031	0.245	0.126531		0.021	0.037	0.039	0.035	0.171	0.122807		0	0.07	0.053	0.078	0.152	0.343	0.204082
	85	Nigeria	85	D	0	0		0	0.023	0.039	0.115	0.031	0.245	0.0938776		0.02	0.037	0.039	0.035	0.171	0.116959		0	0.071	0.053	0.078	0.152	0.343	0.206997
	86	Nigeria	86	D	0	0		0	0.025	0.039	0.115	0.031	0.245	0.102041		0.024	0.037	0.039	0.035	0.171	0.140351		0	0.067	0.053	0.078	0.152	0.343	0.195335
	87	Nigeria	87	D	0	0		0	0.035	0.039	0.115	0.031	0.245	0.142857		0.03	0.037	0.039	0.035	0.171	0.175439		0	0.089	0.053	0.078	0.152	0.343	0.259475
	88	Nigeria	88	D	0	0		0	0.033	0.039	0.115	0.031	0.245	0.134694		0.032	0.037	0.039	0.035	0.171	0.187135		0	0.057	0.053	0.078	0.152	0.343	0.166181
	89	Nigeria	89	D	0	0		1	0.192	0.039	0.115	0.031	0.245	0.783673		0.134	0.037	0.039	0.035	0.171	0.783626		0.5	1.181	0.053	0.078	0.152	0.343	3.44315
	90	Nigeria	90	D	0	0		0	0.023	0.039	0.092	0.028	0.219	0.105023		0.02	0.037	0.039	0.035	0.171	0.116959		0	0.041	0.06	0.053	0.103	0.276	0.148551
	91	Nigeria	91	D	0	0		0	0.019	0.039	0.092	0.028	0.219	0.086758		0.023	0.028	0.03	0.029	0.147	0.156463		0	0.063	0.06	0.053	0.103	0.276	0.228261
	92	Nigeria	92	D	0	0		0	0.023	0.039	0.092	0.028	0.219	0.105023		0.016	0.028	0.03	0.029	0.147	0.108844		0	0.046	0.06	0.053	0.103	0.276	0.166667
	93	Nigeria	93	D	0	0		0.5	0.572	0.039	0.092	0.028	0.219	2.61187		0.294	0.028	0.03	0.029	0.147	2		0	0.13	0.06	0.053	0.103	0.276	0.471014
	94	Nigeria	94	D	0	0		0	0.021	0.039	0.092	0.028	0.219	0.0958904		0.016	0.028	0.03	0.029	0.147	0.108844		0	0.058	0.06	0.053	0.103	0.276	0.210145
	95	Nigeria	95	D	0	1		0	0.025	0.039	0.092	0.028	0.219	0.114155		0.019	0.028	0.03	0.029	0.147	0.129252		0	0.068	0.06	0.053	0.103	0.276	0.246377
	96	Nigeria	96	D	0	0		0	0.02	0.039	0.092	0.028	0.219	0.0913242		0.019	0.028	0.03	0.029	0.147	0.129252		0	0.055	0.06	0.053	0.103	0.276	0.199275
	97	Nigeria	97	D	0	0		0	0.024	0.039	0.092	0.028	0.219	0.109589		0.019	0.028	0.03	0.029	0.147	0.129252		0	0.115	0.06	0.053	0.103	0.276	0.416667
	98	Nigeria	98	D	0	0		0.5	0.35	0.028	0.034	0.032	0.154	2.27273		0.993	0.043	0.047	0.08	0.23	4.31739		0	0.052	0.029	0.032	0.048	0.169	0.307692
	99	Nigeria	99	D	0	0		1	0.621	0.039	0.092	0.028	0.219	2.83562		0.635	0.028	0.03	0.029	0.147	4.31973		0.5	0.087	0.06	0.053	0.103	0.276	0.315217
	100	Nigeria	100	D	0	0		0	0.02	0.039	0.092	0.028	0.219	0.0913242		0.019	0.028	0.03	0.029	0.147	0.129252		0	0.088	0.06	0.053	0.103	0.276	0.318841
	101	Nigeria	101	D	0	1		0	0.016	0.039	0.092	0.028	0.219	0.0730594		0.02	0.028	0.03	0.029	0.147	0.136054		0	0.047	0.06	0.053	0.103	0.276	0.17029
	102	Nigeria	102	D	0	0		0	0.019	0.039	0.092	0.028	0.219	0.086758		0.019	0.028	0.03	0.029	0.147	0.129252		0	0.066	0.06	0.053	0.103	0.276	0.23913
	103	Nigeria	103	D	0	0		0	0.021	0.039	0.092	0.028	0.219	0.0958904		0.016	0.028	0.03	0.029	0.147	0.108844		0	0.109	0.06	0.053	0.103	0.276	0.394928
	104	Nigeria	104	D	0	0		0	0.018	0.039	0.092	0.028	0.219	0.0821918		0.019	0.028	0.03	0.029	0.147	0.129252		0	0.063	0.06	0.053	0.103	0.276	0.228261
	105	Nigeria	105	D	0	0		1	1.458	0.039	0.092	0.028	0.219	6.65753		1.331	0.028	0.03	0.029	0.147	9.05442		0	0.054	0.06	0.053	0.103	0.276	0.195652
	106	Nigeria	106	D	0	0		0	0.023	0.039	0.092	0.028	0.219	0.105023		0.032	0.028	0.03	0.029	0.147	0.217687		0	0.183	0.06	0.053	0.103	0.276	0.663043
	107	Nigeria	107	D	0	1		0	0.02	0.039	0.092	0.028	0.219	0.0913242		0.019	0.028	0.03	0.029	0.147	0.129252		0	0.082	0.06	0.053	0.103	0.276	0.297101
	108	Nigeria	108	D	0	0		0	0.015	0.019	0.057	0.015	0.151	0.0993377		0.018	0.01	0.021	0.025	0.116	0.155172		0	0.06	0.05	0.049	0.093	0.252	0.238095
	109	Nigeria	109	D	0	0		0	0.033	0.024	0.032	0.015	0.131	0.251908		0.038	0.028	0.03	0.029	0.147	0.258503		0	0.047	0.033	0.037	0.055	0.185	0.254054
	110	Nigeria	110	D	0	0		0.5	0.388	0.024	0.032	0.015	0.131	2.96183		0.623	0.028	0.03	0.029	0.147	4.2381		0	0.065	0.033	0.037	0.055	0.185	0.351351
	111	Nigeria	111	D	0	0		0.5	1.475	0.024	0.032	0.015	0.131	11.2595		1.06	0.028	0.03	0.029	0.147	7.21088		0	0.104	0.033	0.037	0.055	0.185	0.562162
	112	Nigeria	112	D	0	1		0	0.017	0.019	0.057	0.015	0.151	0.112583		0.02	0.01	0.021	0.025	0.116	0.172414		0	0.081	0.05	0.049	0.093	0.252	0.321429
	113	Nigeria	113	D	0	0		0.5	0.072	0.024	0.032	0.015	0.131	0.549618		0.204	0.028	0.03	0.029	0.147	1.38776		0	0.042	0.033	0.037	0.055	0.185	0.227027
	114	Nigeria	114	D	0	0		0	0.023	0.024	0.032	0.015	0.131	0.175573		0.021	0.028	0.03	0.029	0.147	0.142857		0	0.042	0.033	0.037	0.055	0.185	0.227027
	115	Nigeria	115	D	0	1		0	0.021	0.024	0.032	0.015	0.131	0.160305		0.017	0.028	0.03	0.029	0.147	0.115646		0	0.05	0.033	0.037	0.055	0.185	0.27027
	116	Nigeria	116	D	0	0		0	0.039	0.024	0.032	0.015	0.131	0.29771		0.113	0.028	0.03	0.029	0.147	0.768707		0	0.074	0.033	0.037	0.055	0.185	0.4
	117	Nigeria	117	D	0	0		0	0.018	0.024	0.032	0.015	0.131	0.137405		0.019	0.028	0.03	0.029	0.147	0.129252		0	0.026	0.033	0.037	0.055	0.185	0.140541
	118	Nigeria	118	D	0	0		0	0.024	0.024	0.032	0.015	0.131	0.183206		0.023	0.028	0.03	0.029	0.147	0.156463		0	0.067	0.033	0.037	0.055	0.185	0.362162
	119	Nigeria	119	D	0	0		0	0.016	0.024	0.032	0.015	0.131	0.122137		0.02	0.028	0.03	0.029	0.147	0.136054		0	0.031	0.033	0.037	0.055	0.185	0.167568
	120	Nigeria	120	D	0	ND		1	0.792	0.028	0.034	0.032	0.154	5.14286		0.27	0.043	0.047	0.08	0.23	1.17391		1	1.89	0.057	0.077	0.145	0.339	5.57522
	121	Nigeria	121	D	0	0		0	0.02	0.024	0.032	0.015	0.131	0.152672		0.024	0.028	0.03	0.029	0.147	0.163265		0	0.04	0.033	0.037	0.055	0.185	0.216216
	122	Nigeria	122	D	0	0		0	0.042	0.024	0.032	0.015	0.131	0.320611		0.155	0.028	0.03	0.029	0.147	1.05442		0	0.08	0.033	0.037	0.055	0.185	0.432432
	123	Nigeria	123	D	0	0		0	0.024	0.024	0.032	0.015	0.131	0.183206		0.022	0.028	0.03	0.029	0.147	0.14966		0	0.036	0.033	0.037	0.055	0.185	0.194595
	124	Nigeria	124	D	0	0		0	0.023	0.024	0.032	0.015	0.131	0.175573		0.026	0.028	0.03	0.029	0.147	0.176871		0	0.049	0.033	0.037	0.055	0.185	0.264865
	125	Nigeria	125	D	0	0		1	0.729	0.024	0.032	0.015	0.131	5.56489		0.834	0.043	0.047	0.08	0.23	3.62609		1	1.03	0.033	0.037	0.055	0.185	5.56757
	126	Nigeria	126	D	0	0		0	0.019	0.024	0.032	0.015	0.131	0.145038		0.02	0.01	0.021	0.025	0.116	0.172414		0	0.049	0.033	0.037	0.055	0.185	0.264865
	127	Nigeria	127	D	0	1		0	0.016	0.019	0.057	0.015	0.151	0.10596		0.016	0.01	0.021	0.025	0.116	0.137931		0	0.265	0.05	0.049	0.093	0.252	1.05159
	128	Nigeria	128	D	0	1		0	0.02	0.019	0.057	0.015	0.151	0.13245		0.02	0.01	0.021	0.025	0.116	0.172414		0	0.081	0.05	0.049	0.093	0.252	0.321429
	129	Nigeria	129	D	0	0		0	0.017	0.024	0.032	0.015	0.131	0.129771		0.013	0.01	0.021	0.025	0.116	0.112069		0	0.053	0.033	0.037	0.055	0.185	0.286486
	130	Nigeria	130	D	0	1		0	0.02	0.019	0.057	0.015	0.151	0.13245		0.02	0.01	0.021	0.025	0.116	0.172414		0	0.042	0.05	0.049	0.093	0.252	0.166667
	131	Nigeria	131	D	0	1		1	0.04	0.019	0.057	0.015	0.151	0.264901		0.055	0.01	0.021	0.025	0.116	0.474138		1	1.064	0.05	0.049	0.093	0.252	4.22222
	132	Nigeria	132	D	0	1		0	0.018	0.019	0.057	0.015	0.151	0.119205		0.019	0.01	0.021	0.025	0.116	0.163793		0	0.107	0.05	0.049	0.093	0.252	0.424603
	133	Nigeria	133	D	0	1		1	0.041	0.019	0.057	0.015	0.151	0.271523		0.04	0.01	0.021	0.025	0.116	0.344828		1	0.372	0.05	0.049	0.093	0.252	1.47619
	134	Nigeria	134	D	0	0		0	0.016	0.024	0.032	0.015	0.131	0.122137		0.015	0.01	0.021	0.025	0.116	0.12931		0	0.038	0.033	0.037	0.055	0.185	0.205405
	135	Nigeria	135	D	0	0		0.5	0.229	0.028	0.034	0.032	0.154	1.48701		0.412	0.043	0.047	0.08	0.23	1.7913		0	0.046	0.033	0.037	0.055	0.185	0.248649
	136	Nigeria	136	D	0	0		0	0.17	0.024	0.032	0.015	0.131	1.29771		0.401	0.01	0.021	0.025	0.116	3.4569		0	0.037	0.033	0.037	0.055	0.185	0.2
	137	Nigeria	137	D	0	0		0	0.021	0.024	0.032	0.015	0.131	0.160305		0.017	0.01	0.021	0.025	0.116	0.146552		0	0.034	0.033	0.037	0.055	0.185	0.183784
	138	Nigeria	138	D	0	1		0	0.25	0.019	0.057	0.015	0.151	1.65563		0.09	0.01	0.021	0.025	0.116	0.775862		0	0.101	0.05	0.049	0.093	0.252	0.400794
	139	Nigeria	139	D	0	1		0	0.024	0.019	0.057	0.015	0.151	0.15894		0.02	0.01	0.021	0.025	0.116	0.172414		0	0.068	0.05	0.049	0.093	0.252	0.269841
	140	Nigeria	140	D	0	0		1	1.989	0.024	0.032	0.015	0.131	15.1832		1.169	0.01	0.021	0.025	0.116	10.0776		0.5	0.843	0.033	0.037	0.055	0.185	4.55676
	141	Nigeria	141	D	0	1		0	0.018	0.024	0.032	0.015	0.131	0.137405		0.02	0.01	0.021	0.025	0.116	0.172414		0	0.042	0.033	0.037	0.055	0.185	0.227027
	142	Nigeria	142	D	0	1		0	0.011	0.013	0.015	0.012	0.1	0.11		0.025	0.024	0.025	0.026	0.135	0.185185		0	0.019	0.015	0.019	0.032	0.126	0.150794
	143	Nigeria	143	D	0	1		0.5	0.013	0.013	0.015	0.012	0.1	0.13		0.032	0.024	0.025	0.026	0.135	0.237037		0.5	0.084	0.015	0.019	0.032	0.126	0.666667
	144	Nigeria	144	D	0	1		0	0.011	0.013	0.015	0.012	0.1	0.11		0.022	0.024	0.025	0.026	0.135	0.162963		0	0.048	0.015	0.019	0.032	0.126	0.380952
	145	Nigeria	145	D	0	1		0	0.01	0.013	0.015	0.012	0.1	0.1		0.023	0.024	0.025	0.026	0.135	0.17037		0	0.017	0.015	0.019	0.032	0.126	0.134921
	146	Nigeria	146	D	0	1		1	1.057	0.013	0.015	0.012	0.1	10.57		0.965	0.024	0.025	0.026	0.135	7.14815		1	0.326	0.015	0.019	0.032	0.126	2.5873
	147	Nigeria	147	D	0	1		0	0.012	0.013	0.015	0.012	0.1	0.12		0.017	0.024	0.025	0.026	0.135	0.125926		0	0.03	0.015	0.019	0.032	0.126	0.238095
	148	Nigeria	148	D	0	1		1	0.294	0.013	0.015	0.012	0.1	2.94		0.214	0.024	0.025	0.026	0.135	1.58519		1	0.077	0.015	0.019	0.032	0.126	0.611111
	149	Nigeria	149	D	0	1		0	0.017	0.013	0.015	0.012	0.1	0.17		0.022	0.024	0.025	0.026	0.135	0.162963		0	0.025	0.015	0.019	0.032	0.126	0.198413
	150	Nigeria	150	D	0	1		1	0.565	0.013	0.015	0.012	0.1	5.65		0.755	0.024	0.025	0.026	0.135	5.59259		1	1.553	0.015	0.019	0.032	0.126	12.3254
	151	Nigeria	151	D	0	1		1	0.698	0.013	0.015	0.012	0.1	6.98		0.579	0.024	0.025	0.026	0.135	4.28889		0.5	0.347	0.015	0.019	0.032	0.126	2.75397
	152	Nigeria	152	D	0	1		0	0.023	0.013	0.015	0.012	0.1	0.23		0.054	0.024	0.025	0.026	0.135	0.4		0	0.097	0.015	0.019	0.032	0.126	0.769841
	153	Nigeria	153	D	0	1		0.5	0.017	0.013	0.015	0.012	0.1	0.17		0.021	0.024	0.025	0.026	0.135	0.155556		0	0.117	0.015	0.019	0.032	0.126	0.928571
	154	Nigeria	154	D	0	1		1	1.28	0.013	0.015	0.012	0.1	12.8		1.065	0.024	0.025	0.026	0.135	7.88889		1	2.5	0.015	0.019	0.032	0.126	19.8413
	155	Nigeria	155	D	0	1		0	0.015	0.013	0.015	0.012	0.1	0.15		0.02	0.024	0.025	0.026	0.135	0.148148		0.5	0.027	0.015	0.019	0.032	0.126	0.214286
	156	Nigeria	156	D	0	1		0	0.525	0.013	0.015	0.012	0.1	5.25		0.372	0.024	0.025	0.026	0.135	2.75556		1	0.584	0.015	0.019	0.032	0.126	4.63492
	157	Nigeria	157	D	0	1		0	0.011	0.013	0.015	0.012	0.1	0.11		0.02	0.024	0.025	0.026	0.135	0.148148		0.5	0.04	0.015	0.019	0.032	0.126	0.31746
	158	Nigeria	158	D	0	1		0	0.018	0.013	0.015	0.012	0.1	0.18		0.034	0.024	0.025	0.026	0.135	0.251852		0	0.035	0.015	0.019	0.032	0.126	0.277778
	159	Nigeria	159	D	0	1		1	1.124	0.013	0.015	0.012	0.1	11.24		0.927	0.024	0.025	0.026	0.135	6.86667		1	1.598	0.015	0.019	0.032	0.126	12.6825
	160	Nigeria	160	D	0	1		1	1.335	0.032	0.02	0.011	0.123	10.8537		1.296	0.026	0.024	0.023	0.133	9.74436		1	0.717	0.025	0.03	0.042	0.157	4.56688
	161	Nigeria	161	D	0	1		0	0.013	0.032	0.02	0.011	0.123	0.105691		0.025	0.026	0.024	0.023	0.133	0.18797		0	0.048	0.025	0.03	0.042	0.157	0.305732
	162	Nigeria	162	D	0	1		0	0.018	0.018	0.021	0.019	0.118	0.152542		0.027	0.027	0.03	0.031	0.148	0.182432		0	0.064	0.036	0.03	0.065	0.191	0.335079
	163	Nigeria	163	D	0	1		0	0.016	0.032	0.02	0.011	0.123	0.130081		0.041	0.026	0.024	0.023	0.133	0.308271		0	0.034	0.025	0.03	0.042	0.157	0.216561
	164	Nigeria	164	D	0	1		1	1.779	0.018	0.021	0.019	0.118	15.0763		1.827	0.027	0.03	0.031	0.148	12.3446		1	1.887	0.036	0.03	0.065	0.191	9.87958
	165	Nigeria	165	D	0	1		1	1.738	0.032	0.02	0.011	0.123	14.1301		1.681	0.026	0.024	0.023	0.133	12.6391		0.5	0.082	0.025	0.03	0.042	0.157	0.522293
	166	Nigeria	166	D	0	1		0.5	0.087	0.032	0.02	0.011	0.123	0.707317		0.398	0.026	0.024	0.023	0.133	2.99248		1	0.481	0.025	0.03	0.042	0.157	3.06369
	167	Nigeria	167	D	0	1		0	0.02	0.032	0.02	0.011	0.123	0.162602		0.025	0.026	0.024	0.023	0.133	0.18797		0	0.056	0.025	0.03	0.042	0.157	0.356688
	168	Nigeria	168	D	0	1		1	1.651	0.032	0.02	0.011	0.123	13.4228		1.357	0.026	0.024	0.023	0.133	10.203		1	0.872	0.025	0.03	0.042	0.157	5.55414
	169	Nigeria	169	D	0	1		0	0.026	0.018	0.021	0.019	0.118	0.220339		0.032	0.027	0.03	0.031	0.148	0.216216		0	0.077	0.036	0.03	0.065	0.191	0.403141
	170	Nigeria	170	D	0	1		1	0.245	0.032	0.02	0.011	0.123	1.99187		0.108	0.026	0.024	0.023	0.133	0.81203		1	0.107	0.025	0.03	0.042	0.157	0.681529
	171	Nigeria	171	D	0	1		0	0.016	0.032	0.02	0.011	0.123	0.130081		0.019	0.026	0.024	0.023	0.133	0.142857		0.5	0.034	0.025	0.03	0.042	0.157	0.216561
	172	Nigeria	172	D	0	1		0	0.03	0.018	0.021	0.019	0.118	0.254237		0.029	0.027	0.03	0.031	0.148	0.195946		0	0.061	0.036	0.03	0.065	0.191	0.319372
	173	Nigeria	173	D	0	1		0	0.013	0.032	0.02	0.011	0.123	0.105691		0.02	0.026	0.024	0.023	0.133	0.150376		0	0.046	0.025	0.03	0.042	0.157	0.292994
	174	Nigeria	174	D	0	1		0	0.013	0.032	0.02	0.011	0.123	0.105691		0.016	0.026	0.024	0.023	0.133	0.120301		0	0.062	0.025	0.03	0.042	0.157	0.394904
	175	Nigeria	175	D	0	1		0	0.014	0.032	0.02	0.011	0.123	0.113821		0.014	0.026	0.024	0.023	0.133	0.105263		0	0.026	0.025	0.03	0.042	0.157	0.165605
	176	Nigeria	176	D	0	1		0	0.033	0.032	0.02	0.011	0.123	0.268293		0.045	0.026	0.024	0.023	0.133	0.338346		0	0.3	0.025	0.03	0.042	0.157	1.91083
	177	Nigeria	177	D	0	1		0.5	0.327	0.032	0.02	0.011	0.123	2.65854		0.376	0.026	0.024	0.023	0.133	2.82707		0	0.039	0.025	0.03	0.042	0.157	0.248408
	178	Nigeria	178	D	0	1		1	1.933	0.018	0.021	0.019	0.118	16.3814		1.335	0.027	0.03	0.031	0.148	9.02027		1	0.199	0.036	0.03	0.065	0.191	1.04188
	179	Nigeria	179	D	0	1		1	1.097	0.032	0.02	0.011	0.123	8.9187		0.846	0.026	0.024	0.023	0.133	6.3609		0.5	0.197	0.025	0.03	0.042	0.157	1.25478
	180	Nigeria	180	D	0	1		0.5	0.487	0.018	0.021	0.019	0.118	4.12712		0.215	0.027	0.03	0.031	0.148	1.4527		0	0.04	0.036	0.03	0.065	0.191	0.209424
	181	Nigeria	181	D	0	1		0	0.015	0.032	0.02	0.011	0.123	0.121951		0.02	0.026	0.024	0.023	0.133	0.150376		0	0.057	0.025	0.03	0.042	0.157	0.363057
	182	Nigeria	182	D	0	1		1	1.829	0.018	0.021	0.019	0.118	15.5		1.429	0.027	0.03	0.031	0.148	9.65541		1	0.562	0.036	0.03	0.065	0.191	2.94241
	183	Nigeria	183	D	0	1		0.5	0.128	0.032	0.02	0.011	0.123	1.04065		0.096	0.026	0.024	0.023	0.133	0.721805		0	0.068	0.025	0.03	0.042	0.157	0.433121
	184	Nigeria	184	D	0	1		0	0.032	0.032	0.02	0.011	0.123	0.260163		0.031	0.026	0.024	0.023	0.133	0.233083		0.5	0.082	0.025	0.03	0.042	0.157	0.522293
	185	Nigeria	185	D	0	1		0	0.015	0.032	0.02	0.011	0.123	0.121951		0.027	0.026	0.024	0.023	0.133	0.203008		0	0.037	0.025	0.03	0.042	0.157	0.235669
	186	Nigeria	186	D	0	1		0	0.017	0.032	0.02	0.011	0.123	0.138211		0.026	0.026	0.024	0.023	0.133	0.195489		0	0.032	0.025	0.03	0.042	0.157	0.203822
	187	Nigeria	187	D	0	1		0	0.015	0.032	0.02	0.011	0.123	0.121951		0.023	0.026	0.024	0.023	0.133	0.172932		0	0.032	0.025	0.03	0.042	0.157	0.203822
	188	Nigeria	188	D	0	1		0	1.418	0.032	0.02	0.011	0.123	11.5285		1.206	0.026	0.024	0.023	0.133	9.06767		1	0.287	0.025	0.03	0.042	0.157	1.82803
	189	Nigeria	189	D	0	1		1	1.701	0.018	0.021	0.019	0.118	14.4153		1.833	0.027	0.03	0.031	0.148	12.3851		1	1.161	0.036	0.03	0.065	0.191	6.07853
	190	Nigeria	190	D	0	1		1	0.779	0.032	0.02	0.011	0.123	6.33333		0.801	0.026	0.024	0.023	0.133	6.02256		1	0.772	0.025	0.03	0.042	0.157	4.9172
	191	Nigeria	191	D	0	1		1	1.085	0.032	0.02	0.011	0.123	8.82114		0.935	0.026	0.024	0.023	0.133	7.03008		1	0.991	0.025	0.03	0.042	0.157	6.3121
	192	Nigeria	192	D	0	1		0	0.013	0.032	0.02	0.011	0.123	0.105691		0.018	0.026	0.024	0.023	0.133	0.135338		0	0.039	0.025	0.03	0.042	0.157	0.248408
	193	Nigeria	193	D	0	1		1	1.178	0.032	0.02	0.011	0.123	9.57724		1.168	0.026	0.024	0.023	0.133	8.78195		1	1.602	0.025	0.03	0.042	0.157	10.2038
	194	Nigeria	194	D	0	1		0	0.385	0.032	0.02	0.011	0.123	3.13008		0.253	0.026	0.024	0.023	0.133	1.90226		0	0.044	0.025	0.03	0.042	0.157	0.280255
	195	Nigeria	195	D	0	1		0	0.014	0.032	0.02	0.011	0.123	0.113821		0.033	0.026	0.024	0.023	0.133	0.24812		0	0.123	0.025	0.03	0.042	0.157	0.783439
	196	Nigeria	196	D	0	1		0	0.012	0.032	0.02	0.011	0.123	0.097561		0.019	0.026	0.024	0.023	0.133	0.142857		0	0.023	0.025	0.03	0.042	0.157	0.146497
	197	Nigeria	197	D	0	1		0	0.003	0.032	0.02	0.011	0.123	0.0243902		0.024	0.026	0.024	0.023	0.133	0.180451		0	0.039	0.025	0.03	0.042	0.157	0.248408
	198	Nigeria	198	D	0	1		0	0.018	0.032	0.02	0.011	0.123	0.146341		0.024	0.026	0.024	0.023	0.133	0.180451		0.5	0.025	0.025	0.03	0.042	0.157	0.159236
	199	Nigeria	199	D	0	1		1	1.248	0.032	0.02	0.011	0.123	10.1463		0.923	0.026	0.024	0.023	0.133	6.93985		1	0.19	0.025	0.03	0.042	0.157	1.21019
	200	Nigeria	200	D	0	1		1	1.001	0.032	0.02	0.011	0.123	8.13821		0.957	0.026	0.024	0.023	0.133	7.19549		0.5	1.527	0.025	0.03	0.042	0.157	9.72611
	201	Nigeria	201	D	0	1		0	0.007	0.032	0.02	0.011	0.123	0.0569106		0.022	0.026	0.024	0.023	0.133	0.165414		0	0.036	0.025	0.03	0.042	0.157	0.229299
	202	Nigeria	202	D	0	1		0	0.033	0.032	0.02	0.011	0.123	0.268293		0.053	0.026	0.024	0.023	0.133	0.398496		0	0.052	0.025	0.03	0.042	0.157	0.33121
	203	Nigeria	203	D	0	1		0	0.016	0.032	0.02	0.011	0.123	0.130081		0.024	0.026	0.024	0.023	0.133	0.180451		0	0.118	0.025	0.03	0.042	0.157	0.751592
	204	Nigeria	204	D	0	1		0	0.015	0.032	0.02	0.011	0.123	0.121951		0.022	0.026	0.024	0.023	0.133	0.165414		0.5	0.048	0.025	0.03	0.042	0.157	0.305732
	205	Nigeria	205	D	0	1		0	0.019	0.032	0.02	0.011	0.123	0.154472		0.02	0.026	0.024	0.023	0.133	0.150376		0	0.029	0.025	0.03	0.042	0.157	0.184713
	206	Nigeria	206	D	0	1		0	0.018	0.018	0.018	0.018	0.114	0.157895		0.016	0.026	0.028	0.027	0.141	0.113475		0	0.282	0.021	0.022	0.041	0.144	1.95833
	207	Nigeria	207	D	0	1		0	0.019	0.018	0.018	0.018	0.114	0.166667		0.017	0.026	0.028	0.027	0.141	0.120567		0	0.037	0.021	0.022	0.041	0.144	0.256944
	208	Nigeria	208	D	0	1		1	0.979	0.018	0.018	0.018	0.114	8.58772		0.85	0.026	0.028	0.027	0.141	6.02837		1	0.245	0.021	0.022	0.041	0.144	1.70139
	209	Nigeria	209	D	0	1		0	0.022	0.018	0.018	0.018	0.114	0.192982		0.019	0.026	0.028	0.027	0.141	0.134752		0	0.146	0.021	0.022	0.041	0.144	1.01389
	210	Nigeria	210	D	0	1		0	0.022	0.018	0.018	0.018	0.114	0.192982		0.021	0.026	0.028	0.027	0.141	0.148936		0	0.052	0.021	0.022	0.041	0.144	0.361111
	211	Nigeria	211	D	0	1		0	0.021	0.018	0.018	0.018	0.114	0.184211		0.022	0.026	0.028	0.027	0.141	0.156028		0	0.04	0.021	0.022	0.041	0.144	0.277778
	212	Nigeria	212	D	0	1		1	1.071	0.018	0.018	0.018	0.114	9.39474		0.448	0.026	0.028	0.027	0.141	3.1773		1	0.967	0.021	0.022	0.041	0.144	6.71528
	213	Nigeria	213	D	0	1		0	0.021	0.018	0.021	0.019	0.118	0.177966		0.039	0.027	0.03	0.031	0.148	0.263514		0	0.087	0.036	0.03	0.065	0.191	0.455497
	214	Nigeria	214	D	0	1		0	0.019	0.018	0.018	0.018	0.114	0.166667		0.019	0.026	0.028	0.027	0.141	0.134752		0	0.031	0.021	0.022	0.041	0.144	0.215278
	215	Nigeria	215	D	0	1		0	0.02	0.018	0.018	0.018	0.114	0.175439		0.02	0.026	0.028	0.027	0.141	0.141844		0	0.041	0.021	0.022	0.041	0.144	0.284722
	216	Nigeria	216	D	0	1		1	1.64	0.018	0.018	0.018	0.114	14.386		1.415	0.026	0.028	0.027	0.141	10.0355		0.5	0.247	0.021	0.022	0.041	0.144	1.71528
	217	Nigeria	217	D	0	1		1	0.877	0.018	0.018	0.018	0.114	7.69298		0.78	0.026	0.028	0.027	0.141	5.53191		1	0.332	0.021	0.022	0.041	0.144	2.30556
	218	Nigeria	218	D	0	1		0	0.025	0.018	0.018	0.018	0.114	0.219298		0.019	0.026	0.028	0.027	0.141	0.134752		0	0.031	0.021	0.022	0.041	0.144	0.215278
	219	Nigeria	219	D	0	1		0	0.024	0.018	0.018	0.018	0.114	0.210526		0.025	0.026	0.028	0.027	0.141	0.177305		0	0.038	0.021	0.022	0.041	0.144	0.263889
	220	Nigeria	220	D	0	1		0	0.023	0.018	0.018	0.018	0.114	0.201754		0.02	0.026	0.028	0.027	0.141	0.141844		0	0.044	0.021	0.022	0.041	0.144	0.305556
	221	Nigeria	221	D	0	1		0	0.02	0.018	0.018	0.018	0.114	0.175439		0.018	0.026	0.028	0.027	0.141	0.12766		0	0.058	0.021	0.022	0.041	0.144	0.402778
	222	Nigeria	222	D	0	1		0	0.037	0.018	0.018	0.018	0.114	0.324561		0.093	0.026	0.028	0.027	0.141	0.659574		1	0.113	0.021	0.022	0.041	0.144	0.784722
	223	Nigeria	223	D	0	1		0	0.025	0.018	0.018	0.018	0.114	0.219298		0.022	0.026	0.028	0.027	0.141	0.156028		1	0.057	0.021	0.022	0.041	0.144	0.395833
	224	Nigeria	224	D	0	1		0	0.02	0.018	0.021	0.019	0.118	0.169492		0.02	0.027	0.03	0.031	0.148	0.135135		0	0.105	0.036	0.03	0.065	0.191	0.549738
	225	Nigeria	225	D	0	1		0	0.044	0.018	0.021	0.019	0.118	0.372881		0.052	0.027	0.03	0.031	0.148	0.351351		0	0.363	0.036	0.03	0.065	0.191	1.90052
	226	Nigeria	226	D	0	1		0	0.019	0.018	0.021	0.019	0.118	0.161017		0.028	0.027	0.03	0.031	0.148	0.189189		0	0.05	0.036	0.03	0.065	0.191	0.26178
	227	Nigeria	227	D	0	1		0	0.028	0.018	0.021	0.019	0.118	0.237288		0.023	0.027	0.03	0.031	0.148	0.155405		0.5	0.091	0.036	0.03	0.065	0.191	0.47644
	228	Nigeria	228	D	0	1		0	0.018	0.018	0.021	0.019	0.118	0.152542		0.02	0.027	0.03	0.031	0.148	0.135135		0	0.072	0.036	0.03	0.065	0.191	0.376963
	229	Nigeria	229	D	0	1		0	0.06	0.018	0.021	0.019	0.118	0.508475		0.041	0.027	0.03	0.031	0.148	0.277027		0	0.083	0.036	0.03	0.065	0.191	0.434555
	230	Nigeria	230	D	0	1		0	0.043	0.018	0.021	0.019	0.118	0.364407		0.055	0.027	0.03	0.031	0.148	0.371622		0	0.091	0.036	0.03	0.065	0.191	0.47644
	231	Nigeria	231	D	0	1		0	0.016	0.018	0.021	0.019	0.118	0.135593		0.02	0.027	0.03	0.031	0.148	0.135135		0	0.047	0.036	0.03	0.065	0.191	0.246073
	232	Nigeria	232	D	0	1		1	2.352	0.018	0.021	0.019	0.118	19.9322		1.964	0.027	0.03	0.031	0.148	13.2703		1	0.97	0.036	0.03	0.065	0.191	5.07853
	233	Nigeria	233	D	0	1		1	1.463	0.018	0.021	0.019	0.118	12.3983		1.485	0.027	0.03	0.031	0.148	10.0338		1	0.319	0.036	0.03	0.065	0.191	1.67016
	234	Nigeria	234	D	0	1		0	0.026	0.018	0.021	0.019	0.118	0.220339		0.024	0.027	0.03	0.031	0.148	0.162162		0	0.073	0.036	0.03	0.065	0.191	0.382199
	235	Nigeria	235	D	0	1		0	0.021	0.018	0.021	0.019	0.118	0.177966		0.017	0.027	0.03	0.031	0.148	0.114865		0	0.045	0.036	0.03	0.065	0.191	0.235602
	236	Nigeria	236	D	0	1		0	0.021	0.018	0.021	0.019	0.118	0.177966		0.022	0.027	0.03	0.031	0.148	0.148649		0	0.069	0.036	0.03	0.065	0.191	0.361257
	237	Nigeria	237	D	0	1		0	0.021	0.018	0.021	0.019	0.118	0.177966		0.024	0.027	0.03	0.031	0.148	0.162162		0	0.046	0.036	0.03	0.065	0.191	0.240838
	238	Nigeria	238	D	0	1		0	0.018	0.018	0.021	0.019	0.118	0.152542		0.028	0.027	0.03	0.031	0.148	0.189189		0	0.05	0.036	0.03	0.065	0.191	0.26178
	239	Nigeria	239	D	0	1		0	0.017	0.018	0.021	0.019	0.118	0.144068		0.021	0.027	0.03	0.031	0.148	0.141892		0	0.052	0.036	0.03	0.065	0.191	0.272251
	240	Nigeria	240	D	0	1		0.5	0.95	0.018	0.021	0.019	0.118	8.05085		0.707	0.027	0.03	0.031	0.148	4.77703		0.5	0.242	0.036	0.03	0.065	0.191	1.26702
	241	Nigeria	241	D	0	1		0	0.102	0.018	0.021	0.019	0.118	0.864407		0.072	0.027	0.03	0.031	0.148	0.486486		0	0.061	0.036	0.03	0.065	0.191	0.319372
	242	Nigeria	242	D	0	1		0	0.022	0.018	0.021	0.019	0.118	0.186441		0.03	0.027	0.03	0.031	0.148	0.202703		0	0.069	0.036	0.03	0.065	0.191	0.361257
	243	Nigeria	243	D	0	1		0	0.037	0.018	0.021	0.019	0.118	0.313559		0.048	0.027	0.03	0.031	0.148	0.324324		0	0.08	0.036	0.03	0.065	0.191	0.418848
	244	Nigeria	244	D	0	1		0.5	1.178	0.018	0.021	0.019	0.118	9.98305		0.448	0.027	0.03	0.031	0.148	3.02703		0.5	0.175	0.036	0.03	0.065	0.191	0.91623
	245	Nigeria	245	D	0	1		0	0.022	0.018	0.021	0.019	0.118	0.186441		0.03	0.027	0.03	0.031	0.148	0.202703		0	0.084	0.036	0.03	0.065	0.191	0.439791
	246	Nigeria	246	D	0	1		0	0.02	0.018	0.021	0.019	0.118	0.169492		0.024	0.027	0.03	0.031	0.148	0.162162		0	0.09	0.036	0.03	0.065	0.191	0.471204
	247	Nigeria	247	D	0	1		0	0.022	0.018	0.021	0.019	0.118	0.186441		0.031	0.027	0.03	0.031	0.148	0.209459		0	0.222	0.036	0.03	0.065	0.191	1.1623
	248	Nigeria	248	D	0	1		0	0.019	0.018	0.021	0.019	0.118	0.161017		0.03	0.027	0.03	0.031	0.148	0.202703		0	0.247	0.036	0.03	0.065	0.191	1.29319
	249	Nigeria	249	D	0	1		0	0.023	0.018	0.021	0.019	0.118	0.194915		0.037	0.027	0.03	0.031	0.148	0.25		0	0.053	0.036	0.03	0.065	0.191	0.277487
	250	Nigeria	250	D	0	1		0	0.019	0.018	0.021	0.019	0.118	0.161017		0.016	0.027	0.03	0.031	0.148	0.108108		0	0.044	0.036	0.03	0.065	0.191	0.230366
	251	Nigeria	251	D	0	1		0	0.02	0.018	0.021	0.019	0.118	0.169492		0.015	0.027	0.03	0.031	0.148	0.101351		0	0.062	0.036	0.03	0.065	0.191	0.324607
	252	Nigeria	252	D	0	1		0	0.018	0.018	0.021	0.019	0.118	0.152542		0.017	0.027	0.03	0.031	0.148	0.114865		0	0.044	0.036	0.03	0.065	0.191	0.230366
	253	Nigeria	253	D	0	1		0	1.639	0.018	0.021	0.019	0.118	13.8898		1.205	0.027	0.03	0.031	0.148	8.14189		1	0.471	0.036	0.03	0.065	0.191	2.46597
	254	Nigeria	254	D	0	1		0	0.02	0.018	0.021	0.019	0.118	0.169492		0.024	0.027	0.03	0.031	0.148	0.162162		0	0.127	0.036	0.03	0.065	0.191	0.664921
	255	Nigeria	255	D	0	1		0	0.018	0.018	0.021	0.019	0.118	0.152542		0.02	0.027	0.03	0.031	0.148	0.135135		0	0.053	0.036	0.03	0.065	0.191	0.277487
	256	Nigeria	256	D	0	1		0.5	0.068	0.015	0.02	0.014	0.109	0.623853		0.153	0.038	0.049	0.059	0.206	0.742718		1	1.128	0.037	0.04	0.06	0.197	5.72589
	257	Nigeria	257	D	0	1		0	0.098	0.015	0.02	0.014	0.109	0.899083		0.358	0.038	0.049	0.059	0.206	1.73786		1	0.33	0.037	0.04	0.06	0.197	1.67513
	258	Nigeria	258	D	0	1		0	0.017	0.015	0.02	0.014	0.109	0.155963		0.044	0.038	0.049	0.059	0.206	0.213592		0	0.056	0.037	0.04	0.06	0.197	0.284264
	259	Nigeria	259	D	0	1		0	0.018	0.015	0.02	0.014	0.109	0.165138		0.046	0.038	0.049	0.059	0.206	0.223301		0	0.04	0.037	0.04	0.06	0.197	0.203046
	260	Nigeria	260	D	0	1		0	0.021	0.015	0.02	0.014	0.109	0.192661		0.033	0.038	0.049	0.059	0.206	0.160194		0	0.068	0.037	0.04	0.06	0.197	0.345178
	261	Nigeria	261	D	0	1		0	0.026	0.015	0.02	0.014	0.109	0.238532		0.051	0.038	0.049	0.059	0.206	0.247573		0	0.15	0.037	0.04	0.06	0.197	0.761421
	262	Nigeria	262	D	0	1		1	0.531	0.015	0.02	0.014	0.109	4.87156		0.114	0.038	0.049	0.059	0.206	0.553398		1	0.243	0.037	0.04	0.06	0.197	1.2335
	263	Nigeria	263	D	0	1		1	1.901	0.015	0.02	0.014	0.109	17.4404		1.719	0.038	0.049	0.059	0.206	8.34466		1	0.367	0.037	0.04	0.06	0.197	1.86294
	264	Nigeria	264	D	0	1		0.5	0.041	0.055	0.205	0.035	0.355	0.115493		0.023	0.037	0.036	0.034	0.167	0.137725		0	0.167	0.08	0.102	0.159	0.401	0.416459
	265	Nigeria	265	D	0	1		0	0.082	0.055	0.205	0.035	0.355	0.230986		0.031	0.037	0.036	0.034	0.167	0.185629		0	0.165	0.08	0.102	0.159	0.401	0.411471
	266	Nigeria	266	D	0	1		0	0.18	0.055	0.205	0.035	0.355	0.507042		0.023	0.037	0.036	0.034	0.167	0.137725		0	0.128	0.08	0.102	0.159	0.401	0.319202
	267	Nigeria	267	D	0	1		0	0.021	0.018	0.018	0.018	0.114	0.184211		0.026	0.026	0.028	0.027	0.141	0.184397		0	0.03	0.021	0.022	0.041	0.144	0.208333
	268	Nigeria	268	D	0	1		0.5	1.75	0.055	0.205	0.035	0.355	4.92958		0.417	0.037	0.036	0.034	0.167	2.49701		1	0.911	0.08	0.102	0.159	0.401	2.27182
	269	Nigeria	269	D	0	1		1	0.701	0.018	0.018	0.018	0.114	6.14912		0.52	0.026	0.028	0.027	0.141	3.68794		1	1.424	0.021	0.022	0.041	0.144	9.88889
	270	Nigeria	270	D	0	1		0.5	0.02	0.018	0.018	0.018	0.114	0.175439		0.018	0.026	0.028	0.027	0.141	0.12766		0	0.044	0.021	0.022	0.041	0.144	0.305556
	271	Nigeria	271	D	0	0		0.5	1.783	0.055	0.205	0.035	0.355	5.02254		0.967	0.037	0.036	0.034	0.167	5.79042		0	0.277	0.08	0.102	0.159	0.401	0.690773
	272	Nigeria	272	D	0	0		0.5	1.031	0.055	0.205	0.035	0.355	2.90423		0.258	0.037	0.036	0.034	0.167	1.54491		0	0.158	0.08	0.102	0.159	0.401	0.394015
	273	Nigeria	273	D	0	0		0.5	0.874	0.055	0.205	0.035	0.355	2.46197		0.587	0.037	0.036	0.034	0.167	3.51497		0	0.142	0.08	0.102	0.159	0.401	0.354115
	274	Nigeria	274	D	0	0		0.5	0.113	0.055	0.205	0.035	0.355	0.31831		0.047	0.037	0.036	0.034	0.167	0.281437		0	0.118	0.08	0.102	0.159	0.401	0.294264
	275	Nigeria	275	D	0	0		0.5	1.849	0.055	0.205	0.035	0.355	5.20845		0.713	0.037	0.036	0.034	0.167	4.26946		0	0.185	0.08	0.102	0.159	0.401	0.461347
	276	Nigeria	276	D	0	1		0	0.015	0.018	0.018	0.018	0.114	0.131579		0.019	0.026	0.028	0.027	0.141	0.134752		0	0.031	0.021	0.022	0.041	0.144	0.215278
	277	Nigeria	277	D	0	1		0	0.019	0.018	0.018	0.018	0.114	0.166667		0.019	0.026	0.028	0.027	0.141	0.134752		0	0.035	0.021	0.022	0.041	0.144	0.243056
	278	Nigeria	278	D	0	1		0	0.017	0.018	0.018	0.018	0.114	0.149123		0.017	0.026	0.028	0.027	0.141	0.120567		0	0.029	0.021	0.022	0.041	0.144	0.201389
	279	Nigeria	279	D	0	0		0	0.166	0.055	0.205	0.035	0.355	0.467606		0.032	0.037	0.036	0.034	0.167	0.191617		0	0.126	0.08	0.102	0.159	0.401	0.314214
	280	Nigeria	280	D	0	1		0	0.032	0.018	0.018	0.018	0.114	0.280702		0.042	0.026	0.028	0.027	0.141	0.297872		1	0.425	0.021	0.022	0.041	0.144	2.95139
	281	Nigeria	281	D	0	1		1	1.159	0.018	0.018	0.018	0.114	10.1667		0.973	0.026	0.028	0.027	0.141	6.90071		1	1.832	0.021	0.022	0.041	0.144	12.7222
	282	Nigeria	282	D	0	1		0.5	0.219	0.018	0.018	0.018	0.114	1.92105		0.217	0.026	0.028	0.027	0.141	1.53901		1	0.142	0.021	0.022	0.041	0.144	0.986111
	283	Nigeria	283	D	0	1		1	0.73	0.018	0.018	0.018	0.114	6.40351		0.669	0.026	0.028	0.027	0.141	4.74468		1	0.477	0.021	0.022	0.041	0.144	3.3125
	284	Nigeria	284	D	0	1		0.5	0.212	0.055	0.205	0.035	0.355	0.597183		0.037	0.037	0.036	0.034	0.167	0.221557		0	0.222	0.08	0.102	0.159	0.401	0.553616
	285	Nigeria	285	D	0	1		0.5	0.097	0.055	0.205	0.035	0.355	0.273239		0.029	0.037	0.036	0.034	0.167	0.173653		0.5	0.132	0.08	0.102	0.159	0.401	0.329177
	286	Nigeria	286	D	0	1		0.5	1.152	0.055	0.205	0.035	0.355	3.24507		0.575	0.037	0.036	0.034	0.167	3.44311		1	0.495	0.08	0.102	0.159	0.401	1.23441
	287	Nigeria	287	D	0	1		0	0.066	0.055	0.205	0.035	0.355	0.185915		0.025	0.037	0.036	0.034	0.167	0.149701		0	0.17	0.08	0.102	0.159	0.401	0.42394
	288	Nigeria	288	D	0	1		1	2.092	0.055	0.205	0.035	0.355	5.89296		0.734	0.037	0.036	0.034	0.167	4.39521		1	1.387	0.08	0.102	0.159	0.401	3.45885
	289	Nigeria	289	D	0	1		1	2.459	0.055	0.205	0.035	0.355	6.92676		1.219	0.037	0.036	0.034	0.167	7.2994		1	0.385	0.08	0.102	0.159	0.401	0.9601
	290	Nigeria	290	D	0	1		1	0.936	0.032	0.02	0.011	0.123	7.60976		0.604	0.026	0.024	0.023	0.133	4.54135		1	1.499	0.025	0.03	0.042	0.157	9.54777
	291	Nigeria	291	D	0	1		0	0.092	0.043	0.123	0.025	0.251	0.366534		0.054	0.049	0.055	0.053	0.217	0.248848		0	0.189	0.064	0.079	0.146	0.349	0.541547
	292	Nigeria	292	D	0	0		1	1.76	0.043	0.123	0.025	0.251	7.01195		1.078	0.049	0.055	0.053	0.217	4.96774		1	1.368	0.064	0.079	0.146	0.349	3.91977
	293	Nigeria	293	D	0	1		0.5	0.059	0.043	0.123	0.025	0.251	0.23506		0.056	0.049	0.055	0.053	0.217	0.258065		0	0.079	0.064	0.079	0.146	0.349	0.226361
	294	Nigeria	294	D	0	1		1	2.296	0.031	0.102	0.023	0.216	10.6296		1.026	0.031	0.03	0.026	0.147	6.97959		1	1.83	0.089	0.122	0.186	0.457	4.00438
	295	Nigeria	294	F	1	ND		1	2.158	0.031	0.102	0.023	0.216	9.99074		1.005	0.031	0.03	0.026	0.147	6.83673		1	1.823	0.089	0.122	0.186	0.457	3.98906
	296	Nigeria	294	F	2	ND		1	2.132	0.031	0.102	0.023	0.216	9.87037		1.119	0.031	0.03	0.026	0.147	7.61224		1	1.882	0.089	0.122	0.186	0.457	4.11816
	297	Nigeria	294	F	3	ND		1	2.257	0.031	0.102	0.023	0.216	10.4491		1.383	0.031	0.03	0.026	0.147	9.40816		1	1.419	0.089	0.122	0.186	0.457	3.10503
	298	Nigeria	295	D	0	1		0	0.022	0.031	0.102	0.023	0.216	0.101852		0.013	0.031	0.03	0.026	0.147	0.0884354		0	0.166	0.089	0.122	0.186	0.457	0.363239
	299	Nigeria	295	F	1	ND		0	0.025	0.031	0.102	0.023	0.216	0.115741		0.017	0.031	0.03	0.026	0.147	0.115646		0	0.173	0.089	0.122	0.186	0.457	0.378556
	300	Nigeria	295	F	2	ND		0	0.021	0.031	0.102	0.023	0.216	0.0972222		0.017	0.031	0.03	0.026	0.147	0.115646		0	0.197	0.089	0.122	0.186	0.457	0.431072
	301	Nigeria	295	F	3	ND		0	0.041	0.031	0.102	0.023	0.216	0.189815		0.029	0.031	0.03	0.026	0.147	0.197279		0	0.36	0.089	0.122	0.186	0.457	0.787746
	302	Nigeria	296	D	0	1		0	0.185	0.031	0.102	0.023	0.216	0.856481		0.046	0.031	0.03	0.026	0.147	0.312925		0	0.156	0.089	0.122	0.186	0.457	0.341357
	303	Nigeria	296	F	1	ND		0	0.197	0.031	0.102	0.023	0.216	0.912037		0.058	0.031	0.03	0.026	0.147	0.394558		0	0.199	0.089	0.122	0.186	0.457	0.435449
	304	Nigeria	296	F	2	ND		0.5	1.563	0.031	0.102	0.023	0.216	7.23611		1.168	0.031	0.03	0.026	0.147	7.94558		0	0.314	0.089	0.122	0.186	0.457	0.68709
	305	Nigeria	296	F	3	ND		1	2.255	0.031	0.102	0.023	0.216	10.4398		1.191	0.031	0.03	0.026	0.147	8.10204		0	0.366	0.089	0.122	0.186	0.457	0.800875
	306	Nigeria	297	D	0	1		0	0.089	0.036	0.122	0.033	0.251	0.354582		0.022	0.031	0.03	0.026	0.147	0.14966		0	0.138	0.079	0.105	0.162	0.406	0.339901
	307	Nigeria	297	F	1	ND		0	0.098	0.036	0.122	0.033	0.251	0.390438		0.03	0.031	0.03	0.026	0.147	0.204082		0	0.147	0.079	0.105	0.162	0.406	0.362069
	308	Nigeria	297	F	2	ND		0	0.091	0.036	0.122	0.033	0.251	0.36255		0.041	0.03	0.03	0.036	0.156	0.262821		0	0.152	0.079	0.105	0.162	0.406	0.374384
	309	Nigeria	297	F	3	ND		0	0.109	0.036	0.122	0.033	0.251	0.434263		0.037	0.03	0.03	0.036	0.156	0.237179		0	0.133	0.079	0.105	0.162	0.406	0.327586
	310	Nigeria	297	F	4	ND		0	0.1	0.036	0.122	0.033	0.251	0.398406		0.047	0.03	0.03	0.036	0.156	0.301282		0	0.108	0.079	0.105	0.162	0.406	0.26601
	311	Nigeria	298	D	0	1		0	0.06	0.031	0.102	0.023	0.216	0.277778		0.025	0.031	0.03	0.026	0.147	0.170068		0	0.226	0.089	0.122	0.186	0.457	0.49453
	312	Nigeria	298	F	1	ND		0	0.065	0.031	0.102	0.023	0.216	0.300926		0.022	0.031	0.03	0.026	0.147	0.14966		0	0.22	0.089	0.122	0.186	0.457	0.4814
	313	Nigeria	298	F	2	ND		0	0.049	0.031	0.102	0.023	0.216	0.226852		0.034	0.031	0.03	0.026	0.147	0.231293		0	0.143	0.089	0.122	0.186	0.457	0.31291
	314	Nigeria	298	F	3	ND		0	0.093	0.031	0.102	0.023	0.216	0.430556		0.028	0.031	0.03	0.026	0.147	0.190476		0	0.156	0.089	0.122	0.186	0.457	0.341357
	315	Nigeria	298	F	4	ND		1	1.865	0.031	0.102	0.023	0.216	8.63426		0.954	0.031	0.03	0.026	0.147	6.4898		1	2.195	0.089	0.122	0.186	0.457	4.80306
	316	Nigeria	298	F	5	ND		1	1.465	0.031	0.102	0.023	0.216	6.78241		0.539	0.031	0.03	0.026	0.147	3.66667		1	1.261	0.089	0.122	0.186	0.457	2.7593
	317	Nigeria	298	F	6	ND		1	1.428	0.031	0.102	0.023	0.216	6.61111		0.489	0.031	0.03	0.026	0.147	3.32653		1	2.317	0.089	0.122	0.186	0.457	5.07002
	318	Nigeria	298	F	7	ND		1	1.398	0.031	0.102	0.023	0.216	6.47222		0.416	0.031	0.03	0.026	0.147	2.82993		1	1.897	0.089	0.122	0.186	0.457	4.15098
	319	Nigeria	299	D	0	1		0	0.101	0.036	0.122	0.033	0.251	0.40239		0.042	0.03	0.03	0.036	0.156	0.269231		0	0.105	0.079	0.105	0.162	0.406	0.258621
	320	Nigeria	299	F	1	ND		0	0.099	0.036	0.122	0.033	0.251	0.394422		0.076	0.03	0.03	0.036	0.156	0.487179		0	0.342	0.079	0.105	0.162	0.406	0.842365
	321	Nigeria	299	F	2	ND		0	0.089	0.036	0.122	0.033	0.251	0.354582		0.036	0.03	0.03	0.036	0.156	0.230769		0	0.164	0.079	0.105	0.162	0.406	0.403941
	322	Nigeria	299	F	3	ND		0	0.099	0.036	0.122	0.033	0.251	0.394422		0.07	0.03	0.03	0.036	0.156	0.448718		0	0.413	0.079	0.105	0.162	0.406	1.01724
	323	Nigeria	300	D	0	1		0.5	1.514	0.036	0.122	0.033	0.251	6.03187		1.114	0.03	0.03	0.036	0.156	7.14103		0.5	1.25	0.079	0.105	0.162	0.406	3.07882
	324	Nigeria	300	F	1	ND		1	1.537	0.036	0.122	0.033	0.251	6.12351		0.862	0.03	0.03	0.036	0.156	5.52564		1	1.857	0.079	0.105	0.162	0.406	4.57389
	325	Nigeria	300	F	2	ND		1	1.197	0.036	0.122	0.033	0.251	4.76892		0.675	0.03	0.03	0.036	0.156	4.32692		1	1.963	0.079	0.105	0.162	0.406	4.83498
	326	Nigeria	301	D	0	1		1	1.273	0.036	0.122	0.033	0.251	5.07171		0.924	0.03	0.03	0.036	0.156	5.92308		1	2.346	0.079	0.105	0.162	0.406	5.77833
	327	Nigeria	301	F	1	ND		1	1.34	0.036	0.122	0.033	0.251	5.33865		1.188	0.03	0.03	0.036	0.156	7.61538		1	1.76	0.079	0.105	0.162	0.406	4.33498
	328	Nigeria	301	F	2	ND		1	1.642	0.036	0.122	0.033	0.251	6.54183		1.018	0.03	0.03	0.036	0.156	6.52564		1	1.953	0.079	0.105	0.162	0.406	4.81034
	329	Nigeria	301	F	3	ND		1	1.383	0.036	0.122	0.033	0.251	5.50996		1.106	0.03	0.03	0.036	0.156	7.08974		1	1.818	0.079	0.105	0.162	0.406	4.47783
	330	Nigeria	301	F	4	ND		1	1.587	0.036	0.122	0.033	0.251	6.32271		1.207	0.03	0.03	0.036	0.156	7.73718		1	1.658	0.079	0.105	0.162	0.406	4.08374
	331	Nigeria	302	D	0	1		0.5	0.848	0.043	0.123	0.025	0.251	3.37849		0.416	0.049	0.055	0.053	0.217	1.91705		0.5	1.034	0.064	0.079	0.146	0.349	2.96275
	332	Nigeria	303	D	0	1		0	0.069	0.036	0.122	0.033	0.251	0.2749		0.029	0.03	0.03	0.036	0.156	0.185897		0	0.176	0.079	0.105	0.162	0.406	0.433498
	333	Nigeria	303	F	1	ND		0	0.135	0.036	0.122	0.033	0.251	0.537849		0.09	0.03	0.03	0.036	0.156	0.576923		0.5	0.288	0.079	0.105	0.162	0.406	0.70936
	334	Nigeria	303	F	2	ND		1	1.599	0.036	0.122	0.033	0.251	6.37052		1.089	0.03	0.03	0.036	0.156	6.98077		1	0.776	0.079	0.105	0.162	0.406	1.91133
	335	Nigeria	303	F	3	ND		1	1.523	0.036	0.122	0.033	0.251	6.06773		1.174	0.03	0.03	0.036	0.156	7.52564		1	0.921	0.079	0.105	0.162	0.406	2.26847
	336	Nigeria	304	D	0	1		0	0.179	0.036	0.122	0.033	0.251	0.713147		0.049	0.03	0.03	0.036	0.156	0.314103		0	0.142	0.079	0.105	0.162	0.406	0.349754
	337	Nigeria	304	F	1	ND		0	0.172	0.036	0.122	0.033	0.251	0.685259		0.053	0.03	0.03	0.036	0.156	0.339744		0	0.148	0.079	0.105	0.162	0.406	0.364532
	338	Nigeria	304	F	2	ND		0.5	1.262	0.036	0.122	0.033	0.251	5.02789		0.364	0.03	0.03	0.036	0.156	2.33333		0.5	0.289	0.079	0.105	0.162	0.406	0.711823
	339	Nigeria	305	D	0	1		0	0.079	0.043	0.123	0.025	0.251	0.314741		0.084	0.049	0.055	0.053	0.217	0.387097		0	0.147	0.064	0.079	0.146	0.349	0.421203
	340	Nigeria	306	D	0	1		0	0.092	0.043	0.123	0.025	0.251	0.366534		0.061	0.049	0.055	0.053	0.217	0.281106		0	0.154	0.064	0.079	0.146	0.349	0.441261
	341	Nigeria	307	D	0	1		1	1.542	0.043	0.123	0.025	0.251	6.14343		0.817	0.049	0.055	0.053	0.217	3.76498		1	2.397	0.064	0.079	0.146	0.349	6.86819
	342	Nigeria	308	D	0	1		1	1.592	0.032	0.093	0.026	0.211	7.54502		1.656	0.03	0.03	0.036	0.156	10.6154		1	0.526	0.071	0.074	0.154	0.359	1.46518
	343	Nigeria	308	F	1	ND		1	1.296	0.032	0.093	0.026	0.211	6.14218		1.458	0.03	0.03	0.036	0.156	9.34615		1	0.624	0.071	0.074	0.154	0.359	1.73816
	344	Nigeria	309	D	0	1		0	0.033	0.032	0.093	0.026	0.211	0.156398		0.025	0.03	0.03	0.036	0.156	0.160256		0	0.094	0.071	0.074	0.154	0.359	0.261838
	345	Nigeria	309	F	1	ND		0.5	1.947	0.032	0.093	0.026	0.211	9.22749		1.436	0.025	0.025	0.022	0.132	10.8788		0.5	0.121	0.071	0.074	0.154	0.359	0.337047
	346	Nigeria	310	D	0	1		1	1.896	0.032	0.093	0.026	0.211	8.98578		1.361	0.03	0.03	0.036	0.156	8.72436		1	0.119	0.071	0.074	0.154	0.359	0.331476
	347	Nigeria	310	F	1	ND		1	1.876	0.032	0.093	0.026	0.211	8.891		1.417	0.03	0.03	0.036	0.156	9.08333		0	0.121	0.071	0.074	0.154	0.359	0.337047
	348	Nigeria	310	F	2	ND		0.5	0.503	0.032	0.093	0.026	0.211	2.38389		0.262	0.03	0.03	0.036	0.156	1.67949		0	0.111	0.071	0.074	0.154	0.359	0.309192
	349	Nigeria	311	D	0	1		0.5	0.225	0.043	0.123	0.025	0.251	0.896414		0.209	0.049	0.055	0.053	0.217	0.963134		0.5	0.164	0.064	0.079	0.146	0.349	0.469914
	350	Nigeria	312	D	0	1		0	0.077	0.032	0.093	0.026	0.211	0.364929		0.025	0.025	0.025	0.022	0.132	0.189394		0	0.213	0.071	0.074	0.154	0.359	0.593315
	351	Nigeria	312	F	1	ND		0	0.071	0.032	0.093	0.026	0.211	0.336493		0.028	0.025	0.025	0.022	0.132	0.212121		0.5	0.231	0.071	0.074	0.154	0.359	0.643454
	352	Nigeria	312	F	2	ND		0	0.068	0.032	0.093	0.026	0.211	0.322275		0.024	0.025	0.025	0.022	0.132	0.181818		0	0.19	0.071	0.074	0.154	0.359	0.529248
	353	Nigeria	312	F	3	ND		0	0.086	0.032	0.093	0.026	0.211	0.407583		0.045	0.025	0.025	0.022	0.132	0.340909		0	0.231	0.071	0.074	0.154	0.359	0.643454
	354	Nigeria	312	F	4	ND		0.5	1.744	0.032	0.093	0.026	0.211	8.2654		1.125	0.025	0.025	0.022	0.132	8.52273		1	0.44	0.071	0.074	0.154	0.359	1.22563
	355	Nigeria	313	D	0	1		1	1.487	0.032	0.093	0.026	0.211	7.04739		0.849	0.025	0.025	0.022	0.132	6.43182		1	1.046	0.071	0.074	0.154	0.359	2.91365
	356	Nigeria	313	F	1	ND		1	1.711	0.032	0.093	0.026	0.211	8.109		1.189	0.025	0.025	0.022	0.132	9.00758		1	0.918	0.071	0.074	0.154	0.359	2.5571
	357	Nigeria	313	F	2	ND		1	1.854	0.032	0.093	0.026	0.211	8.78673		1.578	0.025	0.025	0.022	0.132	11.9545		1	0.81	0.071	0.074	0.154	0.359	2.25627
	358	Nigeria	314	D	0	1		0	0.096	0.043	0.123	0.025	0.251	0.38247		0.043	0.049	0.055	0.053	0.217	0.198157		0	0.099	0.064	0.079	0.146	0.349	0.283668
	359	Nigeria	315	D	0	1		0	0.199	0.043	0.123	0.025	0.251	0.792829		0.071	0.049	0.055	0.053	0.217	0.327189		0	0.128	0.064	0.079	0.146	0.349	0.366762
	360	Nigeria	316	D	0	1		1	1.492	0.043	0.123	0.025	0.251	5.94422		1.173	0.049	0.055	0.053	0.217	5.40553		1	0.639	0.064	0.079	0.146	0.349	1.83095
	361	Nigeria	317	D	0	1		1	0.775	0.031	0.102	0.023	0.216	3.58796		0.23	0.031	0.03	0.026	0.147	1.56463		1	2.541	0.089	0.122	0.186	0.457	5.56018
	362	Nigeria	318	D	0	1		0	0.056	0.031	0.102	0.023	0.216	0.259259		0.03	0.031	0.03	0.026	0.147	0.204082		0	0.16	0.089	0.122	0.186	0.457	0.350109
	363	Nigeria	319	D	0	1		0	0.031	0.031	0.102	0.023	0.216	0.143519		0.019	0.031	0.03	0.026	0.147	0.129252		0	0.13	0.089	0.122	0.186	0.457	0.284464
	364	Nigeria	320	D	0	1		0	0.058	0.031	0.102	0.023	0.216	0.268519		0.03	0.031	0.03	0.026	0.147	0.204082		0	0.147	0.089	0.122	0.186	0.457	0.321663
	365	Nigeria	321	D	0	1		0	0.018	0.015	0.02	0.014	0.109	0.165138		0.041	0.038	0.049	0.059	0.206	0.199029		0	0.076	0.037	0.04	0.06	0.197	0.385787
	366	Nigeria	321	F	1	ND		0	0.027	0.025	0.039	0.021	0.145	0.186207		0.03	0.029	0.031	0.033	0.153	0.196078		0	0.049	0.017	0.026	0.046	0.149	0.328859
	367	Nigeria	321	F	2	ND		0	0.021	0.025	0.039	0.021	0.145	0.144828		0.023	0.029	0.031	0.033	0.153	0.150327		0	0.03	0.017	0.026	0.046	0.149	0.201342
	368	Nigeria	322	D	0	1		1	1.492	0.015	0.02	0.014	0.109	13.6881		1.038	0.038	0.049	0.059	0.206	5.03883		0.5	0.546	0.037	0.04	0.06	0.197	2.77157
	369	Nigeria	322	F	1	ND		1	1.396	0.025	0.039	0.021	0.145	9.62759		0.549	0.029	0.031	0.033	0.153	3.58824		1	0.499	0.017	0.026	0.046	0.149	3.34899
	370	Nigeria	322	F	2	ND		1	1.828	0.025	0.039	0.021	0.145	12.6069		0.587	0.029	0.031	0.033	0.153	3.8366		1	0.553	0.017	0.026	0.046	0.149	3.71141
	371	Nigeria	322	F	3	ND		1	2.175	0.025	0.039	0.021	0.145	15		1.019	0.029	0.031	0.033	0.153	6.66013		1	0.285	0.017	0.026	0.046	0.149	1.91275
	372	Nigeria	323	D	0	1		1	0.911	0.032	0.02	0.011	0.123	7.4065		0.745	0.026	0.024	0.023	0.133	5.6015		1	0.3	0.025	0.03	0.042	0.157	1.91083
	373	Nigeria	324	D	0	1		0	0.019	0.015	0.02	0.014	0.109	0.174312		0.047	0.038	0.049	0.059	0.206	0.228155		0	0.049	0.037	0.04	0.06	0.197	0.248731
	374	Nigeria	324	F	1	ND		1	2.279	0.025	0.039	0.021	0.145	15.7172		1.081	0.029	0.031	0.033	0.153	7.06536		1	0.389	0.017	0.026	0.046	0.149	2.61074
	375	Nigeria	325	D	0	1		1	1.392	0.018	0.018	0.018	0.114	12.2105		1.18	0.026	0.028	0.027	0.141	8.36879		1	0.878	0.021	0.022	0.041	0.144	6.09722
	376	Nigeria	326	D	0	1		0	0.046	0.018	0.018	0.018	0.114	0.403509		0.045	0.026	0.028	0.027	0.141	0.319149		0	0.108	0.021	0.022	0.041	0.144	0.75
	377	Nigeria	327	D	0	1		0	0.02	0.018	0.018	0.018	0.114	0.175439		0.035	0.026	0.028	0.027	0.141	0.248227		0	0.027	0.021	0.022	0.041	0.144	0.1875
	378	Nigeria	328	D	0	1		0	0.018	0.018	0.018	0.018	0.114	0.157895		0.023	0.026	0.028	0.027	0.141	0.163121		0	0.038	0.021	0.022	0.041	0.144	0.263889
	379	Nigeria	329	D	0	1		0	0.999	0.018	0.018	0.018	0.114	8.76316		0.576	0.026	0.028	0.027	0.141	4.08511		0	0.78	0.021	0.022	0.041	0.144	5.41667
	380	Nigeria	330	D	0	1		0	0.019	0.018	0.018	0.018	0.114	0.166667		0.023	0.026	0.028	0.027	0.141	0.163121		0	0.016	0.021	0.022	0.041	0.144	0.111111
	381	Nigeria	331	D	0	1		0	0.02	0.018	0.018	0.018	0.114	0.175439		0.02	0.026	0.028	0.027	0.141	0.141844		0	0.026	0.021	0.022	0.041	0.144	0.180556
	382	Nigeria	332	D	0	1		0	0.019	0.018	0.018	0.018	0.114	0.166667		0.026	0.026	0.028	0.027	0.141	0.184397		0	0.034	0.021	0.022	0.041	0.144	0.236111
	383	Nigeria	333	D	0	1		0	0.016	0.015	0.02	0.014	0.109	0.146789		0.036	0.038	0.049	0.059	0.206	0.174757		0	0.033	0.037	0.04	0.06	0.197	0.167513
	384	Nigeria	333	F	1	ND		0	0.029	0.025	0.039	0.021	0.145	0.2		0.029	0.029	0.031	0.033	0.153	0.189542		0	0.023	0.017	0.026	0.046	0.149	0.154362
	385	Nigeria	333	F	2	ND		1	2.389	0.025	0.039	0.021	0.145	16.4759		1.411	0.029	0.031	0.033	0.153	9.22222		0.5	0.131	0.017	0.026	0.046	0.149	0.879195
	386	Nigeria	333	F	3	ND		1	2.44	0.025	0.039	0.021	0.145	16.8276		1.358	0.029	0.031	0.033	0.153	8.87582		0.5	0.197	0.017	0.026	0.046	0.149	1.32215
	387	Nigeria	333	F	4	ND		1	2.037	0.025	0.039	0.021	0.145	14.0483		1.07	0.029	0.031	0.033	0.153	6.99346		1	0.262	0.017	0.026	0.046	0.149	1.75839
	388	Nigeria	334	D	0	1		0	0.017	0.015	0.02	0.014	0.109	0.155963		0.049	0.038	0.049	0.059	0.206	0.237864		0	0.043	0.037	0.04	0.06	0.197	0.218274
	389	Nigeria	334	F	1	ND		0	0.03	0.025	0.039	0.021	0.145	0.206897		0.032	0.029	0.031	0.033	0.153	0.20915		0	0.041	0.017	0.026	0.046	0.149	0.275168
	390	Nigeria	335	D	0	1		0	0.022	0.015	0.02	0.014	0.109	0.201835		0.05	0.038	0.049	0.059	0.206	0.242718		0	0.052	0.037	0.04	0.06	0.197	0.263959
	391	Nigeria	335	F	1	ND		0.5	0.657	0.012	0.015	0.011	0.098	6.70408		0.195	0.011	0.012	0.011	0.094	2.07447		0.5	0.146	0.009	0.016	0.027	0.112	1.30357
	392	Nigeria	335	F	2	ND		0.5	0.416	0.012	0.015	0.011	0.098	4.2449		0.291	0.011	0.012	0.011	0.094	3.09574		1	0.156	0.009	0.016	0.027	0.112	1.39286
	393	Nigeria	335	F	3	ND		1	0.486	0.012	0.015	0.011	0.098	4.95918		0.351	0.011	0.012	0.011	0.094	3.73404		1	0.406	0.009	0.016	0.027	0.112	3.625
	394	Nigeria	335	F	4	ND		1	0.385	0.012	0.015	0.011	0.098	3.92857		0.368	0.011	0.012	0.011	0.094	3.91489		1	0.342	0.009	0.016	0.027	0.112	3.05357
	395	Nigeria	335	F	5	ND		1	0.448	0.012	0.015	0.011	0.098	4.57143		0.353	0.011	0.012	0.011	0.094	3.75532		1	0.378	0.009	0.016	0.027	0.112	3.375
	396	Nigeria	336	D	0	1		0	0.02	0.018	0.018	0.018	0.114	0.175439		0.024	0.026	0.028	0.027	0.141	0.170213		0	0.083	0.021	0.022	0.041	0.144	0.576389
	397	Nigeria	337	D	0	1		0	0.019	0.018	0.018	0.018	0.114	0.166667		0.021	0.026	0.028	0.027	0.141	0.148936		0	0.035	0.021	0.022	0.041	0.144	0.243056
	398	Nigeria	338	D	0	1		0	0.025	0.015	0.02	0.014	0.109	0.229358		0.058	0.038	0.049	0.059	0.206	0.281553		0	0.065	0.037	0.04	0.06	0.197	0.329949
	399	Nigeria	338	F	1	ND		1	0.458	0.012	0.015	0.011	0.098	4.67347		0.293	0.011	0.012	0.011	0.094	3.11702		1	0.442	0.009	0.016	0.027	0.112	3.94643
	400	Nigeria	338	F	2	ND		1	0.648	0.012	0.015	0.011	0.098	6.61224		0.352	0.011	0.012	0.011	0.094	3.74468		1	0.459	0.009	0.016	0.027	0.112	4.09821
	401	Nigeria	338	F	3	ND		1	0.562	0.012	0.015	0.011	0.098	5.73469		0.361	0.011	0.012	0.011	0.094	3.84043		1	0.402	0.009	0.016	0.027	0.112	3.58929
	402	Nigeria	338	F	4	ND		1	0.527	0.012	0.015	0.011	0.098	5.37755		0.367	0.011	0.012	0.011	0.094	3.90426		1	0.364	0.009	0.016	0.027	0.112	3.25
	403	Nigeria	338	F	5	ND		1	0.702	0.012	0.015	0.011	0.098	7.16327		0.36	0.011	0.012	0.011	0.094	3.82979		1	0.318	0.009	0.016	0.027	0.112	2.83929
	404	Nigeria	338	F	6	ND		1	1.537	0.025	0.03	0.022	0.137	11.219		2.211	0.089	0.098	0.098	0.345	6.4087		1	0.633	0.017	0.021	0.041	0.139	4.55396
	405	Nigeria	339	D	0	1		1	1.669	0.015	0.02	0.014	0.109	15.3119		1.611	0.038	0.049	0.059	0.206	7.82039		0.5	0.389	0.037	0.04	0.06	0.197	1.97462
	406	Nigeria	339	F	1	ND		1	0.252	0.012	0.015	0.011	0.098	2.57143		0.177	0.011	0.012	0.011	0.094	1.88298		1	0.643	0.009	0.016	0.027	0.112	5.74107
	407	Nigeria	339	F	2	ND		1	0.294	0.012	0.015	0.011	0.098	3		0.217	0.011	0.012	0.011	0.094	2.30851		1	0.76	0.009	0.016	0.027	0.112	6.78571
	408	Nigeria	339	F	3	ND		1	0.223	0.012	0.015	0.011	0.098	2.27551		0.223	0.011	0.012	0.011	0.094	2.37234		1	0.665	0.009	0.016	0.027	0.112	5.9375
	409	Nigeria	339	F	4	ND		1	0.289	0.012	0.015	0.011	0.098	2.94898		0.222	0.011	0.012	0.011	0.094	2.3617		1	0.512	0.009	0.016	0.027	0.112	4.57143
	410	Nigeria	339	F	5	ND		1	0.952	0.012	0.015	0.011	0.098	9.71429		0.375	0.011	0.012	0.011	0.094	3.98936		0	0.062	0.009	0.016	0.027	0.112	0.553571		Excluded from analysis of clinical performance, as the data were implausible within the context of the data obtained with other follow-up specimens of the respective patient, suggesting mix-up of samples during sampling or processing.
	411	Nigeria	339	F	6	ND		1	0.357	0.012	0.015	0.011	0.098	3.64286		0.308	0.011	0.012	0.011	0.094	3.2766		1	0.57	0.009	0.016	0.027	0.112	5.08929
	412	Nigeria	340	D	0	1		1	1.65	0.016	0.018	0.1	0.194	8.50515		1.152	0.016	0.02	0.019	0.115	10.0174		1	1.747	0.018	0.025	0.044	0.147	11.8844
	413	Nigeria	340	F	1	ND		1	0.526	0.012	0.015	0.011	0.098	5.36735		0.279	0.011	0.012	0.011	0.094	2.96809		1	0.33	0.009	0.016	0.027	0.112	2.94643
	414	Nigeria	340	F	2	ND		1	0.441	0.012	0.015	0.011	0.098	4.5		0.321	0.011	0.012	0.011	0.094	3.41489		1	0.305	0.009	0.016	0.027	0.112	2.72321
	415	Nigeria	340	F	3	ND		1	0.621	0.012	0.015	0.011	0.098	6.33673		0.42	0.011	0.012	0.011	0.094	4.46809		1	0.384	0.009	0.016	0.027	0.112	3.42857
	416	Nigeria	340	F	4	ND		1	0.492	0.012	0.015	0.011	0.098	5.02041		0.371	0.011	0.012	0.011	0.094	3.94681		1	0.537	0.009	0.016	0.027	0.112	4.79464
	417	Nigeria	340	F	5	ND		1	0.598	0.012	0.015	0.011	0.098	6.10204		0.304	0.011	0.012	0.011	0.094	3.23404		1	0.287	0.009	0.016	0.027	0.112	2.5625
	418	Nigeria	341	D	0	1		0	0.011	0.016	0.018	0.1	0.194	0.056701		0.021	0.016	0.02	0.019	0.115	0.182609		0	0.041	0.018	0.025	0.044	0.147	0.278912
	419	Nigeria	341	F	1	ND		0	0.113	0.012	0.015	0.011	0.098	1.15306		0.044	0.011	0.012	0.011	0.094	0.468085		0.5	0.138	0.009	0.016	0.027	0.112	1.23214
	420	Nigeria	341	F	2	ND		1	0.533	0.012	0.015	0.011	0.098	5.43878		0.334	0.011	0.012	0.011	0.094	3.55319		1	0.268	0.009	0.016	0.027	0.112	2.39286
	421	Nigeria	341	F	3	ND		1	0.678	0.012	0.015	0.011	0.098	6.91837		0.507	0.011	0.012	0.011	0.094	5.39362		1	0.339	0.009	0.016	0.027	0.112	3.02679
	422	Nigeria	341	F	4	ND		1	0.915	0.012	0.015	0.011	0.098	9.33673		0.436	0.011	0.012	0.011	0.094	4.6383		1	0.331	0.009	0.016	0.027	0.112	2.95536
	423	Nigeria	341	F	5	ND		1	1.772	0.025	0.03	0.022	0.137	12.9343		2.36	0.089	0.098	0.098	0.345	6.84058		1	1.004	0.017	0.021	0.041	0.139	7.22302
	424	Nigeria	341	F	6	ND		0.5	1.626	0.025	0.03	0.022	0.137	11.8686		2.332	0.089	0.098	0.098	0.345	6.75942		1	0.701	0.017	0.021	0.041	0.139	5.04317
	425	Nigeria	341	F	7	ND		1	1.607	0.025	0.03	0.022	0.137	11.7299		2.203	0.089	0.098	0.098	0.345	6.38551		1	0.688	0.017	0.021	0.041	0.139	4.94964
	426	Nigeria	341	F	8	ND		1	1.46	0.025	0.03	0.022	0.137	10.6569		2.144	0.089	0.098	0.098	0.345	6.21449		1	0.425	0.017	0.021	0.041	0.139	3.05755
	427	Nigeria	342	D	0	1		0.5	2.151	0.016	0.018	0.1	0.194	11.0876		1.761	0.016	0.02	0.019	0.115	15.313		0	0.138	0.018	0.025	0.044	0.147	0.938776
	428	Nigeria	342	F	1	ND		1	1.041	0.012	0.015	0.011	0.098	10.6224		0.516	0.011	0.012	0.011	0.094	5.48936		0	0.081	0.009	0.016	0.027	0.112	0.723214
	429	Nigeria	342	F	2	ND		1	1.039	0.012	0.015	0.011	0.098	10.602		0.636	0.011	0.012	0.011	0.094	6.76596		0	0.092	0.009	0.016	0.027	0.112	0.821429
	430	Nigeria	342	F	3	ND		1	1.291	0.012	0.015	0.011	0.098	13.1735		0.557	0.011	0.012	0.011	0.094	5.92553		0	0.071	0.009	0.016	0.027	0.112	0.633929
	431	Nigeria	342	F	4	ND		1	0.338	0.012	0.015	0.011	0.098	3.44898		0.161	0.011	0.012	0.011	0.094	1.71277		1	0.642	0.009	0.016	0.027	0.112	5.73214		Excluded from analysis of clinical performance, as the data were implausible within the context of the data obtained with other follow-up specimens of the respective patient, suggesting mix-up of samples during sampling or processing.
	432	Nigeria	342	F	5	ND		0.5	1.532	0.025	0.03	0.022	0.137	11.1825		2.403	0.089	0.098	0.098	0.345	6.96522		0	0.124	0.017	0.021	0.041	0.139	0.892086
	433	Nigeria	343	D	0	1		0.5	1.258	0.016	0.018	0.1	0.194	6.48454		1.061	0.016	0.02	0.019	0.115	9.22609		0.5	1.502	0.018	0.025	0.044	0.147	10.2177
	434	Nigeria	343	F	1	ND		1	0.184	0.012	0.015	0.011	0.098	1.87755		0.137	0.011	0.012	0.011	0.094	1.45745		1	1.175	0.009	0.016	0.027	0.112	10.4911
	435	Nigeria	344	F	1	1		1	0.753	0.012	0.015	0.011	0.098	7.68367		0.388	0.011	0.012	0.011	0.094	4.12766		1	0.152	0.009	0.016	0.027	0.112	1.35714
	436	Nigeria	344	F	2	ND		1	0.614	0.012	0.015	0.011	0.098	6.26531		0.326	0.011	0.012	0.011	0.094	3.46809		1	0.191	0.009	0.016	0.027	0.112	1.70536
	437	Nigeria	345	D	0	1		0	0.018	0.016	0.018	0.1	0.194	0.0927835		0.019	0.016	0.02	0.019	0.115	0.165217		0	0.055	0.018	0.025	0.044	0.147	0.37415
	438	Nigeria	345	F	1	ND		0	0.032	0.012	0.015	0.011	0.098	0.326531		0.019	0.011	0.012	0.011	0.094	0.202128		0	0.068	0.009	0.016	0.027	0.112	0.607143
	439	Nigeria	345	F	2	ND		0	0.16	0.025	0.03	0.022	0.137	1.16788		0.419	0.089	0.098	0.098	0.345	1.21449		0	0.129	0.017	0.021	0.041	0.139	0.928058
	440	Nigeria	345	F	3	ND		0	0.528	0.025	0.03	0.022	0.137	3.85401		1.498	0.089	0.098	0.098	0.345	4.34203		0	0.147	0.017	0.021	0.041	0.139	1.05755
	441	Nigeria	346	D	0	1		0	0.016	0.016	0.018	0.1	0.194	0.0824742		0.02	0.016	0.02	0.019	0.115	0.173913		0	0.063	0.018	0.025	0.044	0.147	0.428571
	442	Nigeria	346	F	1	ND		0	0.015	0.012	0.015	0.011	0.098	0.153061		0.012	0.011	0.012	0.011	0.094	0.12766		0	0.092	0.009	0.016	0.027	0.112	0.821429
	443	Nigeria	347	D	0	1		0	0.013	0.016	0.018	0.1	0.194	0.0670103		0.02	0.016	0.02	0.019	0.115	0.173913		0	0.073	0.018	0.025	0.044	0.147	0.496599
	444	Nigeria	347	F	1	ND		1	1.467	0.025	0.03	0.022	0.137	10.708		2.326	0.089	0.098	0.098	0.345	6.74203		1	0.187	0.017	0.021	0.041	0.139	1.34532
	445	Nigeria	347	F	2	ND		1	1.84	0.025	0.03	0.022	0.137	13.4307		2.172	0.089	0.098	0.098	0.345	6.29565		1	0.337	0.017	0.021	0.041	0.139	2.42446
	446	Nigeria	347	F	3	ND		1	1.434	0.025	0.03	0.022	0.137	10.4672		2.254	0.089	0.098	0.098	0.345	6.53333		1	0.399	0.017	0.021	0.041	0.139	2.8705
	447	Nigeria	347	F	4	ND		1	1.301	0.025	0.03	0.022	0.137	9.49635		1.927	0.089	0.098	0.098	0.345	5.58551		1	0.418	0.017	0.021	0.041	0.139	3.00719
	448	Nigeria	347	F	5	ND		1	1.085	0.025	0.03	0.022	0.137	7.91971		1.753	0.089	0.098	0.098	0.345	5.08116		1	0.356	0.017	0.021	0.041	0.139	2.56115
	449	Nigeria	347	F	6	ND		1	1.001	0.025	0.03	0.022	0.137	7.30657		1.815	0.089	0.098	0.098	0.345	5.26087		1	0.324	0.017	0.021	0.041	0.139	2.33094
	450	Nigeria	347	F	7	ND		1	0.921	0.025	0.03	0.022	0.137	6.72263		1.882	0.089	0.098	0.098	0.345	5.45507		1	0.434	0.017	0.021	0.041	0.139	3.1223
	451	Nigeria	348	D	0	1		0	0.013	0.016	0.018	0.1	0.194	0.0670103		0.02	0.016	0.02	0.019	0.115	0.173913		0	0.049	0.018	0.025	0.044	0.147	0.333333
	452	Nigeria	348	F	1	ND		0	0.022	0.025	0.03	0.022	0.137	0.160584		0.055	0.089	0.098	0.098	0.345	0.15942		0	0.042	0.017	0.021	0.041	0.139	0.302158
	453	Nigeria	348	F	2	ND		0	0.024	0.025	0.03	0.022	0.137	0.175182		0.066	0.089	0.098	0.098	0.345	0.191304		0	0.05	0.017	0.021	0.041	0.139	0.359712
	454	Nigeria	348	F	3	ND		0	0.064	0.025	0.03	0.022	0.137	0.467153		0.181	0.089	0.098	0.098	0.345	0.524638		0	0.076	0.017	0.021	0.041	0.139	0.546763
	455	Nigeria	348	F	4	ND		0.5	0.791	0.025	0.03	0.022	0.137	5.77372		1.464	0.089	0.098	0.098	0.345	4.24348		0.5	0.128	0.017	0.021	0.041	0.139	0.920863
	456	Nigeria	348	F	5	ND		0.5	0.912	0.025	0.03	0.022	0.137	6.65693		2.315	0.089	0.098	0.098	0.345	6.71014		0.5	0.197	0.017	0.021	0.041	0.139	1.41727
	457	Nigeria	349	D	0	1		0.5	0.162	0.016	0.018	0.1	0.194	0.835052		0.224	0.016	0.02	0.019	0.115	1.94783		0.5	0.13	0.018	0.025	0.044	0.147	0.884354
	458	Nigeria	349	F	1	ND		1	1.253	0.025	0.03	0.022	0.137	9.14599		2.174	0.089	0.098	0.098	0.345	6.30145		1	0.194	0.017	0.021	0.041	0.139	1.39568
	459	Nigeria	349	F	2	ND		1	0.49	0.025	0.03	0.022	0.137	3.57664		1.549	0.089	0.098	0.098	0.345	4.48986		1	0.327	0.017	0.021	0.041	0.139	2.35252
	460	Nigeria	349	F	3	ND		1	0.906	0.026	0.041	0.024	0.151	6		0.633	0.035	0.037	0.033	0.165	3.83636		1	0.669	0.026	0.028	0.048	0.162	4.12963
	461	Nigeria	349	F	4	ND		0	0.027	0.024	0.029	0.02	0.133	0.203008		0.073	0.083	0.083	0.067	0.293	0.249147		0	0.098	0.041	0.062	0.091	0.254	0.385827		Excluded from analysis of clinical performance, as the data were implausible within the context of the data obtained with other follow-up specimens of the respective patient, suggesting mix-up of samples during sampling or processing.
	462	Nigeria	350	D	0	1		0	0.014	0.016	0.018	0.1	0.194	0.0721649		0.026	0.016	0.02	0.019	0.115	0.226087		0	0.072	0.018	0.025	0.044	0.147	0.489796
	463	Nigeria	350	F	1	ND		0	0.023	0.025	0.03	0.022	0.137	0.167883		0.103	0.089	0.098	0.098	0.345	0.298551		0	0.057	0.017	0.021	0.041	0.139	0.410072
	464	Nigeria	350	F	2	ND		0	0.027	0.026	0.041	0.024	0.151	0.178808		0.038	0.035	0.037	0.033	0.165	0.230303		0	0.081	0.026	0.028	0.048	0.162	0.5
	465	Nigeria	350	F	3	ND		0	0.028	0.026	0.041	0.024	0.151	0.18543		0.038	0.035	0.037	0.033	0.165	0.230303		0	0.074	0.026	0.028	0.048	0.162	0.45679
	466	Nigeria	350	F	4	ND		0	0.032	0.026	0.041	0.024	0.151	0.211921		0.033	0.035	0.037	0.033	0.165	0.2		0	0.055	0.026	0.028	0.048	0.162	0.339506
	467	Nigeria	350	F	5	ND		0	0.026	0.024	0.029	0.02	0.133	0.195489		0.121	0.083	0.083	0.067	0.293	0.412969		0	0.073	0.041	0.062	0.091	0.254	0.287402
	468	Nigeria	351	D	0	1		0	0.012	0.016	0.018	0.1	0.194	0.0618557		0.021	0.016	0.02	0.019	0.115	0.182609		0	0.033	0.018	0.025	0.044	0.147	0.22449
	469	Nigeria	351	F	1	ND		0	0.022	0.025	0.03	0.022	0.137	0.160584		0.075	0.089	0.098	0.098	0.345	0.217391		0	0.029	0.017	0.021	0.041	0.139	0.208633
	470	Nigeria	351	F	2	ND		0	0.019	0.025	0.03	0.022	0.137	0.138686		0.055	0.089	0.098	0.098	0.345	0.15942		0.5	0.036	0.017	0.021	0.041	0.139	0.258993
	471	Nigeria	351	F	3	ND		0	0.023	0.025	0.03	0.022	0.137	0.167883		0.079	0.089	0.098	0.098	0.345	0.228986		0	0.037	0.017	0.021	0.041	0.139	0.266187
	472	Nigeria	351	F	4	ND		0	0.38	0.026	0.041	0.024	0.151	2.51656		0.249	0.035	0.037	0.033	0.165	1.50909		0.5	0.092	0.026	0.028	0.048	0.162	0.567901
	473	Nigeria	351	F	5	ND		0	0.974	0.026	0.041	0.024	0.151	6.45033		0.729	0.035	0.037	0.033	0.165	4.41818		0.5	0.075	0.026	0.028	0.048	0.162	0.462963
	474	Nigeria	351	F	6	ND		0.5	2.175	0.024	0.029	0.02	0.133	16.3534		2.001	0.083	0.083	0.067	0.293	6.82935		0.5	0.263	0.041	0.062	0.091	0.254	1.03543
	475	Nigeria	351	F	7	ND		0.5	2.426	0.024	0.029	0.02	0.133	18.2406		2.019	0.083	0.083	0.067	0.293	6.89078		1	0.287	0.041	0.062	0.091	0.254	1.12992
	476	Nigeria	351	F	8	ND		1	2.415	0.024	0.029	0.02	0.133	18.1579		2.282	0.083	0.083	0.067	0.293	7.7884		1	0.232	0.041	0.062	0.091	0.254	0.913386
	477	Nigeria	352	D	0	1		0	0.013	0.016	0.018	0.1	0.194	0.0670103		0.019	0.016	0.02	0.019	0.115	0.165217		0	0.038	0.018	0.025	0.044	0.147	0.258503
	478	Nigeria	352	F	1	ND		0	0.021	0.025	0.03	0.022	0.137	0.153285		0.074	0.089	0.098	0.098	0.345	0.214493		0	0.025	0.017	0.021	0.041	0.139	0.179856
	479	Nigeria	352	F	2	ND		0	0.03	0.026	0.041	0.024	0.151	0.198675		0.039	0.035	0.037	0.033	0.165	0.236364		0	0.074	0.026	0.028	0.048	0.162	0.45679
	480	Nigeria	353	D	0	1		0.5	0.597	0.016	0.018	0.1	0.194	3.07732		0.801	0.016	0.02	0.019	0.115	6.96522		0	0.079	0.018	0.025	0.044	0.147	0.537415
	481	Nigeria	353	F	1	ND		0.5	0.458	0.026	0.041	0.024	0.151	3.03311		0.293	0.035	0.037	0.033	0.165	1.77576		0	0.082	0.026	0.028	0.048	0.162	0.506173
	482	Nigeria	353	F	2	ND		0.5	0.455	0.026	0.041	0.024	0.151	3.01325		0.204	0.035	0.037	0.033	0.165	1.23636		0	0.07	0.026	0.028	0.048	0.162	0.432099
	483	Nigeria	353	F	3	ND		0.5	1.168	0.024	0.029	0.02	0.133	8.78195		0.506	0.083	0.083	0.067	0.293	1.72696		0	0.116	0.041	0.062	0.091	0.254	0.456693
	484	Nigeria	354	D	0	1		0	0.018	0.016	0.018	0.1	0.194	0.0927835		0.026	0.016	0.02	0.019	0.115	0.226087		0.5	0.046	0.018	0.025	0.044	0.147	0.312925
	485	Nigeria	354	F	1	ND		0	0.053	0.025	0.03	0.022	0.137	0.386861		0.154	0.089	0.098	0.098	0.345	0.446377		0	0.074	0.017	0.021	0.041	0.139	0.532374
	486	Nigeria	354	F	2	ND		1	0.653	0.025	0.03	0.022	0.137	4.76642		1.669	0.089	0.098	0.098	0.345	4.83768		1	0.345	0.017	0.021	0.041	0.139	2.48201
	487	Nigeria	354	F	3	ND		1	1.159	0.025	0.03	0.022	0.137	8.45985		2.262	0.089	0.098	0.098	0.345	6.55652		1	0.597	0.017	0.021	0.041	0.139	4.29496
	488	Nigeria	354	F	4	ND		1	2.022	0.026	0.041	0.024	0.151	13.3907		1.766	0.035	0.037	0.033	0.165	10.703		1	2.109	0.026	0.028	0.048	0.162	13.0185
	489	Nigeria	354	F	5	ND		1	1.839	0.026	0.041	0.024	0.151	12.1788		1.377	0.035	0.037	0.033	0.165	8.34545		1	1.963	0.026	0.028	0.048	0.162	12.1173
	490	Nigeria	354	F	6	ND		1	1.327	0.026	0.041	0.024	0.151	8.78808		1.057	0.035	0.037	0.033	0.165	6.40606		1	1.819	0.026	0.028	0.048	0.162	11.2284
	491	Nigeria	354	F	7	ND		1	2.345	0.024	0.029	0.02	0.133	17.6316		1.612	0.083	0.083	0.067	0.293	5.50171		1	2.717	0.041	0.062	0.091	0.254	10.6969
	492	Nigeria	354	F	8	ND		1	2.344	0.024	0.029	0.02	0.133	17.6241		1.524	0.083	0.083	0.067	0.293	5.20137		1	2.451	0.041	0.062	0.091	0.254	9.64961
	493	Nigeria	354	F	9	ND		1	2.072	0.024	0.029	0.02	0.133	15.5789		1.613	0.083	0.083	0.067	0.293	5.50512		1	2.473	0.041	0.062	0.091	0.254	9.73622
	494	Nigeria	355	D	0	1		0	0.018	0.016	0.018	0.1	0.194	0.0927835		0.024	0.016	0.02	0.019	0.115	0.208696		0	0.017	0.018	0.025	0.044	0.147	0.115646
	495	Nigeria	355	F	1	ND		0	0.022	0.026	0.041	0.024	0.151	0.145695		0.03	0.035	0.037	0.033	0.165	0.181818		0	0.027	0.026	0.028	0.048	0.162	0.166667
	496	Nigeria	355	F	2	ND		0	0.023	0.026	0.041	0.024	0.151	0.152318		0.027	0.035	0.037	0.033	0.165	0.163636		0	0.023	0.026	0.028	0.048	0.162	0.141975
	497	Nigeria	355	F	3	ND		0	0.018	0.026	0.041	0.024	0.151	0.119205		0.02	0.035	0.037	0.033	0.165	0.121212		0	0.024	0.026	0.028	0.048	0.162	0.148148
	498	Nigeria	355	F	4	ND		0	0.019	0.024	0.029	0.02	0.133	0.142857		0.048	0.083	0.083	0.067	0.293	0.163823		0	0.066	0.041	0.062	0.091	0.254	0.259843
	499	Nigeria	356	D	0	1		0	0.017	0.016	0.018	0.1	0.194	0.0876289		0.023	0.016	0.02	0.019	0.115	0.2		0	0.04	0.018	0.025	0.044	0.147	0.272109
	500	Nigeria	356	F	1	ND		0	0.022	0.025	0.03	0.022	0.137	0.160584		0.086	0.089	0.098	0.098	0.345	0.249275		0	0.046	0.017	0.021	0.041	0.139	0.330935
	501	Nigeria	356	F	2	ND		0.5	0.192	0.026	0.041	0.024	0.151	1.27152		0.082	0.035	0.037	0.033	0.165	0.49697		0.5	0.266	0.026	0.028	0.048	0.162	1.64198
	502	Nigeria	356	F	3	ND		0.5	1.342	0.024	0.029	0.02	0.133	10.0902		0.633	0.083	0.083	0.067	0.293	2.16041		0	0.61	0.041	0.062	0.091	0.254	2.40157
	503	Nigeria	356	F	4	ND		1	1.8	0.024	0.029	0.02	0.133	13.5338		0.924	0.083	0.083	0.067	0.293	3.15358		1	0.722	0.041	0.062	0.091	0.254	2.84252
	504	Nigeria	356	F	5	ND		1	1.879	0.024	0.029	0.02	0.133	14.1278		1.859	0.083	0.083	0.067	0.293	6.34471		1	0.752	0.041	0.062	0.091	0.254	2.96063
	505	Nigeria	356	F	6	ND		1	1.864	0.024	0.029	0.02	0.133	14.015		2.167	0.083	0.083	0.067	0.293	7.3959		1	0.596	0.041	0.062	0.091	0.254	2.34646
	506	Nigeria	357	D	0	1		0.5	0.868	0.016	0.018	0.1	0.194	4.47423		0.863	0.016	0.02	0.019	0.115	7.50435		0.5	1.001	0.018	0.025	0.044	0.147	6.80952
	507	Nigeria	358	D	0	1		0	0.022	0.016	0.018	0.1	0.194	0.113402		0.044	0.016	0.02	0.019	0.115	0.382609		0	0.137	0.018	0.025	0.044	0.147	0.931973
	508	Nigeria	359	D	0	1		0	0.014	0.016	0.018	0.1	0.194	0.0721649		0.024	0.016	0.02	0.019	0.115	0.208696		0	0.066	0.018	0.025	0.044	0.147	0.44898
	509	Nigeria	359	F	1	ND		0	0.021	0.025	0.03	0.022	0.137	0.153285		0.046	0.089	0.098	0.098	0.345	0.133333		0	0.095	0.017	0.021	0.041	0.139	0.683453
	510	Nigeria	359	F	2	ND		0	0.027	0.026	0.041	0.024	0.151	0.178808		0.047	0.035	0.037	0.033	0.165	0.284848		0	0.147	0.026	0.028	0.048	0.162	0.907407
	511	Nigeria	359	F	3	ND		0.5	0.05	0.026	0.041	0.024	0.151	0.331126		0.049	0.035	0.037	0.033	0.165	0.29697		0.5	0.177	0.026	0.028	0.048	0.162	1.09259
	512	Nigeria	359	F	4	ND		0.5	0.361	0.024	0.029	0.02	0.133	2.71429		0.321	0.083	0.083	0.067	0.293	1.09556		0.5	0.401	0.041	0.062	0.091	0.254	1.57874
	513	Nigeria	359	F	5	ND		0	0.653	0.024	0.029	0.02	0.133	4.90977		0.727	0.083	0.083	0.067	0.293	2.48123		0	0.359	0.041	0.062	0.091	0.254	1.41339
	514	Nigeria	359	F	6	ND		0.5	0.866	0.024	0.029	0.02	0.133	6.51128		2.03	0.083	0.083	0.067	0.293	6.92833		0.5	0.337	0.041	0.062	0.091	0.254	1.32677
	515	Nigeria	360	D	0	1		0.5	0.783	0.016	0.018	0.1	0.194	4.03608		0.624	0.016	0.02	0.019	0.115	5.42609		0.5	0.306	0.018	0.025	0.044	0.147	2.08163
	516	Nigeria	360	F	1	ND		1	0.553	0.025	0.03	0.022	0.137	4.0365		1.407	0.089	0.098	0.098	0.345	4.07826		1	0.226	0.017	0.021	0.041	0.139	1.6259
	517	Nigeria	360	F	2	ND		1	2.021	0.026	0.041	0.024	0.151	13.3841		1.151	0.035	0.037	0.033	0.165	6.97576		1	0.639	0.026	0.028	0.048	0.162	3.94444
	518	Nigeria	360	F	3	ND		1	2.133	0.026	0.041	0.024	0.151	14.1258		1.147	0.035	0.037	0.033	0.165	6.95152		1	0.666	0.026	0.028	0.048	0.162	4.11111
	519	Nigeria	360	F	4	ND		1	2.751	0.024	0.029	0.02	0.133	20.6842		1.789	0.083	0.083	0.067	0.293	6.1058		1	1.057	0.041	0.062	0.091	0.254	4.16142
	520	Nigeria	360	F	5	ND		1	2.654	0.024	0.029	0.02	0.133	19.9549		1.921	0.083	0.083	0.067	0.293	6.55631		1	0.956	0.041	0.062	0.091	0.254	3.76378
	521	Nigeria	360	F	6	ND		1	2.111	0.024	0.029	0.02	0.133	15.8722		2.248	0.083	0.083	0.067	0.293	7.67235		1	0.753	0.041	0.062	0.091	0.254	2.96457
	522	Nigeria	360	F	7	ND		1	2.615	0.024	0.029	0.02	0.133	19.6617		2.426	0.083	0.083	0.067	0.293	8.27986		1	0.465	0.041	0.062	0.091	0.254	1.83071
	523	Nigeria	361	D	0	1		0	0.745	0.016	0.018	0.1	0.194	3.84021		0.934	0.016	0.02	0.019	0.115	8.12174		0	0.181	0.018	0.025	0.044	0.147	1.23129
	524	Nigeria	361	F	1	ND		1	1.943	0.026	0.041	0.024	0.151	12.8675		1.262	0.035	0.037	0.033	0.165	7.64848		1	1.395	0.026	0.028	0.048	0.162	8.61111
	525	Nigeria	361	F	2	ND		1	2.335	0.024	0.029	0.02	0.133	17.5564		1.676	0.083	0.083	0.067	0.293	5.72014		1	2.088	0.041	0.062	0.091	0.254	8.22047
	526	Nigeria	361	F	3	ND		1	2.483	0.024	0.029	0.02	0.133	18.6692		1.693	0.083	0.083	0.067	0.293	5.77816		1	1.952	0.041	0.062	0.091	0.254	7.68504
	527	Nigeria	361	F	4	ND		1	1.827	0.024	0.029	0.02	0.133	13.7368		2.023	0.083	0.083	0.067	0.293	6.90444		1	1.33	0.041	0.062	0.091	0.254	5.23622
	528	Nigeria	361	F	5	ND		1	1.827	0.024	0.029	0.02	0.133	13.7368		1.674	0.083	0.083	0.067	0.293	5.71331		1	0.784	0.041	0.062	0.091	0.254	3.08661
	529	Nigeria	362	D	0	1		0	0.015	0.016	0.018	0.1	0.194	0.0773196		0.023	0.016	0.02	0.019	0.115	0.2		0	0.035	0.018	0.025	0.044	0.147	0.238095
	530	Nigeria	362	F	1	ND		0	0.018	0.025	0.03	0.022	0.137	0.131387		0.093	0.089	0.098	0.098	0.345	0.269565		0	0.042	0.017	0.021	0.041	0.139	0.302158
	531	Nigeria	362	F	2	ND		0	0.024	0.026	0.041	0.024	0.151	0.15894		0.033	0.035	0.037	0.033	0.165	0.2		0	0.152	0.026	0.028	0.048	0.162	0.938272
	532	Nigeria	362	F	3	ND		0	0.055	0.026	0.041	0.024	0.151	0.364238		0.089	0.035	0.037	0.033	0.165	0.539394		0.5	0.206	0.026	0.028	0.048	0.162	1.2716
	533	Nigeria	362	F	4	ND		0.5	0.612	0.024	0.029	0.02	0.133	4.6015		0.227	0.083	0.083	0.067	0.293	0.774744		0.5	0.624	0.041	0.062	0.091	0.254	2.45669
	534	Nigeria	362	F	5	ND		0.5	1.437	0.024	0.029	0.02	0.133	10.8045		1.037	0.083	0.083	0.067	0.293	3.53925		0.5	0.766	0.041	0.062	0.091	0.254	3.01575
	535	Nigeria	362	F	6	ND		1	2.342	0.024	0.029	0.02	0.133	17.609		2.01	0.083	0.083	0.067	0.293	6.86007		1	0.723	0.041	0.062	0.091	0.254	2.84646
	536	Nigeria	362	F	7	ND		1	2.393	0.024	0.029	0.02	0.133	17.9925		2.221	0.083	0.083	0.067	0.293	7.5802		1	0.827	0.041	0.062	0.091	0.254	3.25591
	537	Nigeria	363	D	0	1		0	0.016	0.016	0.018	0.1	0.194	0.0824742		0.025	0.016	0.02	0.019	0.115	0.217391		0	0.071	0.018	0.025	0.044	0.147	0.482993
	538	Nigeria	364	D	0	1		0.5	0.077	0.016	0.018	0.1	0.194	0.396907		0.128	0.016	0.02	0.019	0.115	1.11304		0	0.065	0.018	0.025	0.044	0.147	0.442177
	539	Nigeria	364	F	1	ND		0.5	1.219	0.026	0.041	0.024	0.151	8.07285		0.754	0.035	0.037	0.033	0.165	4.5697		1	0.155	0.026	0.028	0.048	0.162	0.95679
	540	Nigeria	364	F	2	ND		1	1.636	0.026	0.041	0.024	0.151	10.8344		1.396	0.035	0.037	0.033	0.165	8.46061		1	0.187	0.026	0.028	0.048	0.162	1.15432
	541	Nigeria	364	F	3	ND		1	2.404	0.024	0.029	0.02	0.133	18.0752		2.25	0.083	0.083	0.067	0.293	7.67918		1	0.509	0.041	0.062	0.091	0.254	2.00394
	542	Nigeria	364	F	4	ND		1	2.591	0.024	0.029	0.02	0.133	19.4812		2.048	0.083	0.083	0.067	0.293	6.98976		1	0.356	0.041	0.062	0.091	0.254	1.40157
	543	Nigeria	365	D	0	1		1	1.595	0.016	0.018	0.1	0.194	8.22165		1.512	0.016	0.02	0.019	0.115	13.1478		1	0.823	0.018	0.025	0.044	0.147	5.59864
	544	Nigeria	366	D	0	1		0	0.014	0.016	0.018	0.1	0.194	0.0721649		0.023	0.016	0.02	0.019	0.115	0.2		0	0.059	0.018	0.025	0.044	0.147	0.401361
	545	Nigeria	366	F	1	ND		0	0.022	0.024	0.029	0.02	0.133	0.165414		0.07	0.083	0.083	0.067	0.293	0.238908		0	0.108	0.041	0.062	0.091	0.254	0.425197
	546	Nigeria	367	D	0	1		1	1.466	0.016	0.018	0.1	0.194	7.5567		1.202	0.016	0.02	0.019	0.115	10.4522		1	1.376	0.018	0.025	0.044	0.147	9.36054
	547	Nigeria	367	F	1	ND		1	2.03	0.024	0.029	0.02	0.133	15.2632		2.214	0.083	0.083	0.067	0.293	7.55631		1	2.196	0.041	0.062	0.091	0.254	8.64567
	548	Nigeria	367	F	2	ND		1	2.531	0.024	0.029	0.02	0.133	19.0301		2.205	0.083	0.083	0.067	0.293	7.5256		1	2.116	0.041	0.062	0.091	0.254	8.33071
	549	Nigeria	368	D	0	1		0	0.022	0.016	0.018	0.1	0.194	0.113402		0.024	0.016	0.02	0.019	0.115	0.208696		0.5	0.046	0.018	0.025	0.044	0.147	0.312925
	550	Nigeria	369	D	0	1		0	0.074	0.016	0.018	0.1	0.194	0.381443		0.077	0.043	0.047	0.08	0.23	0.334783		0.5	0.099	0.018	0.025	0.044	0.147	0.673469
	551	Nigeria	370	D	0	1		0.5	1.316	0.016	0.018	0.1	0.194	6.78351		1.41	0.016	0.02	0.019	0.115	12.2609		0	0.044	0.018	0.025	0.044	0.147	0.29932
	552	Nigeria	371	D	0	1		0.5	0.9	0.016	0.018	0.1	0.194	4.63918		0.743	0.016	0.02	0.019	0.115	6.46087		1	0.591	0.018	0.025	0.044	0.147	4.02041
	553	Nigeria	372	D	0	1		0.5	0.94	0.016	0.018	0.1	0.194	4.84536		0.955	0.016	0.02	0.019	0.115	8.30435		1	0.37	0.018	0.025	0.044	0.147	2.51701
	554	Nigeria	373	D	0	0		0.5	0.706	0.016	0.018	0.1	0.194	3.63918		0.68	0.016	0.02	0.019	0.115	5.91304		0	0.104	0.018	0.025	0.044	0.147	0.707483
	555	Nigeria	374	D	0	1		0.5	1.355	0.016	0.018	0.1	0.194	6.98454		1.293	0.016	0.02	0.019	0.115	11.2435		0	0.051	0.018	0.025	0.044	0.147	0.346939
	556	Nigeria	375	D	0	1		0.5	0.61	0.016	0.018	0.1	0.194	3.14433		0.747	0.016	0.02	0.019	0.115	6.49565		0	0.045	0.018	0.025	0.044	0.147	0.306122
	557	Nigeria	376	D	0	1		1	1.643	0.016	0.018	0.1	0.194	8.46907		1.375	0.016	0.02	0.019	0.115	11.9565		1	0.541	0.018	0.025	0.044	0.147	3.68027
	558	Nigeria	377	D	0	1		0	0.016	0.016	0.018	0.1	0.194	0.0824742		0.02	0.016	0.02	0.019	0.115	0.173913		0	0.059	0.018	0.025	0.044	0.147	0.401361
	559	Nigeria	378	D	0	1		1	0.458	0.016	0.018	0.1	0.194	2.36082		0.33	0.016	0.02	0.019	0.115	2.86957		1	1.842	0.018	0.025	0.044	0.147	12.5306
	560	Nigeria	379	D	0	1		0	0.015	0.016	0.018	0.1	0.194	0.0773196		0.018	0.016	0.02	0.019	0.115	0.156522		0	0.03	0.018	0.025	0.044	0.147	0.204082
	561	Nigeria	380	D	0	1		0	1.513	0.016	0.018	0.1	0.194	7.79897		0.754	0.016	0.02	0.019	0.115	6.55652		0	0.331	0.018	0.025	0.044	0.147	2.2517
	562	Nigeria	381	D	0	1		1	1.732	0.016	0.018	0.1	0.194	8.92784		1.283	0.016	0.02	0.019	0.115	11.1565		1	0.511	0.018	0.025	0.044	0.147	3.47619
	563	Nigeria	382	D	0	1		1	0.269	0.015	0.02	0.014	0.109	2.46789		0.305	0.038	0.049	0.059	0.206	1.48058		0	0.038	0.037	0.04	0.06	0.197	0.192893
	564	Nigeria	383	D	0	1		0.5	0.297	0.015	0.02	0.014	0.109	2.72477		0.406	0.038	0.049	0.059	0.206	1.97087		0	0.039	0.037	0.04	0.06	0.197	0.19797
	565	Nigeria	384	D	0	1		0.5	0.941	0.015	0.02	0.014	0.109	8.63303		0.936	0.038	0.049	0.059	0.206	4.54369		0	0.036	0.037	0.04	0.06	0.197	0.182741
	566	Nigeria	385	D	0	1		0	0.014	0.015	0.02	0.014	0.109	0.12844		0.036	0.038	0.049	0.059	0.206	0.174757		0	0.022	0.037	0.04	0.06	0.197	0.111675
	567	Nigeria	386	D	0	1		0.5	0.849	0.015	0.02	0.014	0.109	7.78899		0.987	0.038	0.049	0.059	0.206	4.79126		0	0.105	0.037	0.04	0.06	0.197	0.532995
	568	Nigeria	387	D	0	1		1	1.652	0.015	0.02	0.014	0.109	15.156		1.502	0.038	0.049	0.059	0.206	7.29126		1	0.991	0.037	0.04	0.06	0.197	5.03046
	569	Nigeria	388	D	0	1		1	1.339	0.015	0.02	0.014	0.109	12.2844		1.675	0.038	0.049	0.059	0.206	8.13107		0.5	0.465	0.037	0.04	0.06	0.197	2.36041
	570	Nigeria	389	D	0	1		0.5	0.016	0.015	0.02	0.014	0.109	0.146789		0.039	0.038	0.049	0.059	0.206	0.18932		0	0.056	0.037	0.04	0.06	0.197	0.284264
	571	Nigeria	390	D	0	1		1	1.732	0.015	0.02	0.014	0.109	15.8899		1.336	0.038	0.049	0.059	0.206	6.48544		1	0.42	0.037	0.04	0.06	0.197	2.13198
	572	Nigeria	391	D	0	1		0	0.019	0.015	0.02	0.014	0.109	0.174312		0.047	0.038	0.049	0.059	0.206	0.228155		0	0.098	0.037	0.04	0.06	0.197	0.497462
	573	Nigeria	392	D	0	1		0	0.024	0.015	0.02	0.014	0.109	0.220183		0.055	0.038	0.049	0.059	0.206	0.26699		0	0.04	0.037	0.04	0.06	0.197	0.203046
	574	Nigeria	393	D	0	1		1	1.596	0.015	0.02	0.014	0.109	14.6422		1.729	0.038	0.049	0.059	0.206	8.3932		1	0.988	0.037	0.04	0.06	0.197	5.01523
	575	Nigeria	394	D	0	1		1	0.248	0.015	0.02	0.014	0.109	2.27523		0.166	0.038	0.049	0.059	0.206	0.805825		1	0.936	0.037	0.04	0.06	0.197	4.75127
	576	Nigeria	395	D	0	1		1	1.158	0.015	0.02	0.014	0.109	10.6239		1.119	0.038	0.049	0.059	0.206	5.43204		0.5	1.034	0.037	0.04	0.06	0.197	5.24873
	577	Ghana	396	D	0	0		ND	0.025	0.026	0.039	0.022	0.147	0.170068		0.03	0.033	0.03	0.032	0.155	0.193548		ND	0.083	0.039	0.045	0.073	0.217	0.382488
	578	Ghana	397	D	0	0		ND	0.037	0.026	0.039	0.022	0.147	0.251701		0.062	0.033	0.03	0.032	0.155	0.4		ND	0.063	0.039	0.045	0.073	0.217	0.290323
	579	Ghana	398	D	0	0		ND	0.039	0.026	0.039	0.022	0.147	0.265306		0.046	0.033	0.03	0.032	0.155	0.296774		ND	0.108	0.039	0.045	0.073	0.217	0.497696
	580	Ghana	399	D	0	0		ND	0.035	0.026	0.039	0.022	0.147	0.238095		0.041	0.033	0.03	0.032	0.155	0.264516		ND	0.116	0.039	0.045	0.073	0.217	0.534562
	581	Ghana	400	D	0	0		ND	0.043	0.026	0.039	0.022	0.147	0.292517		0.059	0.033	0.03	0.032	0.155	0.380645		ND	0.109	0.039	0.045	0.073	0.217	0.502304
	582	Ghana	401	D	0	0		ND	0.037	0.026	0.039	0.022	0.147	0.251701		0.041	0.033	0.03	0.032	0.155	0.264516		ND	0.088	0.039	0.045	0.073	0.217	0.40553
	583	Ghana	402	D	0	0		ND	0.023	0.026	0.039	0.022	0.147	0.156463		0.043	0.033	0.03	0.032	0.155	0.277419		0	0.293	0.039	0.045	0.073	0.217	1.35023
	584	Ghana	403	D	0	0		ND	0.061	0.026	0.039	0.022	0.147	0.414966		0.067	0.033	0.03	0.032	0.155	0.432258		ND	0.077	0.039	0.045	0.073	0.217	0.354839
	585	Ghana	404	D	0	0		ND	0.025	0.026	0.039	0.022	0.147	0.170068		0.026	0.033	0.03	0.032	0.155	0.167742		ND	0.065	0.039	0.045	0.073	0.217	0.299539
	586	Ghana	405	D	0	0		ND	0.033	0.026	0.039	0.022	0.147	0.22449		0.051	0.033	0.03	0.032	0.155	0.329032		0	0.453	0.039	0.045	0.073	0.217	2.08756
	587	Ghana	406	D	0	0		ND	0.032	0.026	0.039	0.022	0.147	0.217687		0.076	0.033	0.03	0.032	0.155	0.490323		ND	0.092	0.039	0.045	0.073	0.217	0.423963
	588	Ghana	407	D	0	0		ND	0.041	0.026	0.039	0.022	0.147	0.278912		0.087	0.033	0.03	0.032	0.155	0.56129		ND	0.112	0.039	0.045	0.073	0.217	0.516129
	589	Ghana	408	D	0	0		ND	0.035	0.026	0.039	0.022	0.147	0.238095		0.051	0.033	0.03	0.032	0.155	0.329032		0	0.347	0.039	0.045	0.073	0.217	1.59908
	590	Ghana	409	D	0	0		ND	0.031	0.026	0.039	0.022	0.147	0.210884		0.045	0.033	0.03	0.032	0.155	0.290323		ND	0.076	0.039	0.045	0.073	0.217	0.35023
	591	Ghana	410	D	0	0		ND	0.044	0.026	0.039	0.022	0.147	0.29932		0.047	0.033	0.03	0.032	0.155	0.303226		ND	0.098	0.039	0.045	0.073	0.217	0.451613
	592	Ghana	411	D	0	0		ND	0.024	0.026	0.039	0.022	0.147	0.163265		0.03	0.033	0.03	0.032	0.155	0.193548		ND	0.105	0.039	0.045	0.073	0.217	0.483871
	593	Ghana	412	D	0	0		ND	0.046	0.026	0.039	0.022	0.147	0.312925		0.061	0.033	0.03	0.032	0.155	0.393548		ND	0.086	0.039	0.045	0.073	0.217	0.396313
	594	Ghana	413	D	0	0		ND	0.028	0.026	0.039	0.022	0.147	0.190476		0.034	0.033	0.03	0.032	0.155	0.219355		ND	0.045	0.039	0.045	0.073	0.217	0.207373
	595	Ghana	414	D	0	0		ND	0.025	0.026	0.039	0.022	0.147	0.170068		0.034	0.033	0.03	0.032	0.155	0.219355		ND	0.095	0.039	0.045	0.073	0.217	0.437788
	596	Ghana	415	D	0	0		ND	0.026	0.026	0.039	0.022	0.147	0.176871		0.033	0.033	0.03	0.032	0.155	0.212903		ND	0.072	0.039	0.045	0.073	0.217	0.331797
	597	Ghana	416	D	0	0		ND	0.032	0.026	0.039	0.022	0.147	0.217687		0.064	0.033	0.03	0.032	0.155	0.412903		ND	0.057	0.039	0.045	0.073	0.217	0.262673
	598	Ghana	417	D	0	0		ND	0.031	0.026	0.039	0.022	0.147	0.210884		0.032	0.033	0.03	0.032	0.155	0.206452		ND	0.06	0.039	0.045	0.073	0.217	0.276498
	599	Ghana	418	D	0	0		ND	0.031	0.026	0.039	0.022	0.147	0.210884		0.044	0.033	0.03	0.032	0.155	0.283871		ND	0.086	0.039	0.045	0.073	0.217	0.396313
	600	Ghana	419	D	0	0		ND	0.057	0.026	0.039	0.022	0.147	0.387755		0.055	0.033	0.03	0.032	0.155	0.354839		ND	0.074	0.039	0.045	0.073	0.217	0.341014
	601	Ghana	420	D	0	0		ND	0.042	0.026	0.039	0.022	0.147	0.285714		0.057	0.033	0.03	0.032	0.155	0.367742		ND	0.075	0.039	0.045	0.073	0.217	0.345622
	602	Ghana	421	D	0	0		ND	0.046	0.026	0.039	0.022	0.147	0.312925		0.054	0.033	0.03	0.032	0.155	0.348387		ND	0.117	0.039	0.045	0.073	0.217	0.539171
	603	Ghana	422	D	0	0		ND	0.032	0.026	0.039	0.022	0.147	0.217687		0.04	0.033	0.03	0.032	0.155	0.258065		ND	0.063	0.039	0.045	0.073	0.217	0.290323
	604	Ghana	423	D	0	0		ND	0.026	0.026	0.039	0.022	0.147	0.176871		0.041	0.033	0.03	0.032	0.155	0.264516		ND	0.081	0.039	0.045	0.073	0.217	0.373272
	605	Ghana	424	D	0	0		ND	0.038	0.026	0.039	0.022	0.147	0.258503		0.042	0.033	0.03	0.032	0.155	0.270968		ND	0.092	0.039	0.045	0.073	0.217	0.423963
	606	Ghana	425	D	0	0		ND	0.046	0.026	0.039	0.022	0.147	0.312925		0.067	0.033	0.03	0.032	0.155	0.432258		ND	0.105	0.039	0.045	0.073	0.217	0.483871
	607	Ghana	426	D	0	0		ND	0.059	0.026	0.039	0.022	0.147	0.401361		0.042	0.033	0.03	0.032	0.155	0.270968		ND	0.082	0.039	0.045	0.073	0.217	0.37788
	608	Ghana	427	D	0	0		ND	0.038	0.026	0.039	0.022	0.147	0.258503		0.042	0.033	0.03	0.032	0.155	0.270968		ND	0.064	0.039	0.045	0.073	0.217	0.294931
	609	Ghana	428	D	0	0		ND	0.037	0.026	0.039	0.022	0.147	0.251701		0.032	0.033	0.03	0.032	0.155	0.206452		ND	0.061	0.039	0.045	0.073	0.217	0.281106
	610	Ghana	429	D	0	0		ND	0.032	0.026	0.039	0.022	0.147	0.217687		0.044	0.033	0.03	0.032	0.155	0.283871		ND	0.072	0.039	0.045	0.073	0.217	0.331797
	611	Ghana	430	D	0	0		ND	0.023	0.027	0.034	0.021	0.142	0.161972		0.049	0.023	0.022	0.021	0.126	0.388889		ND	0.127	0.04	0.037	0.065	0.202	0.628713
	612	Ghana	431	D	0	0		ND	0.04	0.027	0.034	0.021	0.142	0.28169		0.044	0.023	0.022	0.021	0.126	0.349206		ND	0.176	0.04	0.037	0.065	0.202	0.871287
	613	Ghana	432	D	0	0		ND	0.039	0.027	0.034	0.021	0.142	0.274648		0.049	0.023	0.022	0.021	0.126	0.388889		ND	0.097	0.04	0.037	0.065	0.202	0.480198
	614	Ghana	433	D	0	0		ND	0.026	0.027	0.034	0.021	0.142	0.183099		0.033	0.023	0.022	0.021	0.126	0.261905		ND	0.056	0.04	0.037	0.065	0.202	0.277228
	615	Ghana	434	D	0	0		ND	0.029	0.027	0.034	0.021	0.142	0.204225		0.048	0.023	0.022	0.021	0.126	0.380952		ND	0.091	0.04	0.037	0.065	0.202	0.450495
	616	Ghana	435	D	0	0		ND	0.027	0.027	0.034	0.021	0.142	0.190141		0.041	0.023	0.022	0.021	0.126	0.325397		ND	0.149	0.04	0.037	0.065	0.202	0.737624
	617	Ghana	436	D	0	0		ND	0.034	0.027	0.034	0.021	0.142	0.239437		0.044	0.023	0.022	0.021	0.126	0.349206		ND	0.066	0.04	0.037	0.065	0.202	0.326733
	618	Ghana	437	D	0	0		ND	0.044	0.027	0.034	0.021	0.142	0.309859		0.044	0.023	0.022	0.021	0.126	0.349206		ND	0.136	0.04	0.037	0.065	0.202	0.673267
	619	Ghana	438	D	0	0		ND	0.036	0.027	0.034	0.021	0.142	0.253521		0.024	0.023	0.022	0.021	0.126	0.190476		ND	0.114	0.04	0.037	0.065	0.202	0.564356
	620	Ghana	439	D	0	0		ND	0.03	0.027	0.034	0.021	0.142	0.211268		0.026	0.023	0.022	0.021	0.126	0.206349		ND	0.059	0.04	0.037	0.065	0.202	0.292079
	621	Ghana	440	D	0	0		ND	0.025	0.027	0.034	0.021	0.142	0.176056		0.018	0.023	0.022	0.021	0.126	0.142857		ND	0.067	0.04	0.037	0.065	0.202	0.331683
	622	Ghana	441	D	0	0		ND	0.039	0.027	0.034	0.021	0.142	0.274648		0.022	0.023	0.022	0.021	0.126	0.174603		ND	0.053	0.04	0.037	0.065	0.202	0.262376
	623	Ghana	442	D	0	0		ND	0.053	0.027	0.034	0.021	0.142	0.373239		0.028	0.023	0.022	0.021	0.126	0.222222		ND	0.054	0.04	0.037	0.065	0.202	0.267327
	624	Ghana	443	D	0	0		ND	0.036	0.027	0.034	0.021	0.142	0.253521		0.034	0.023	0.022	0.021	0.126	0.269841		ND	0.054	0.04	0.037	0.065	0.202	0.267327
	625	Ghana	444	D	0	0		ND	0.041	0.027	0.034	0.021	0.142	0.288732		0.031	0.023	0.022	0.021	0.126	0.246032		ND	0.128	0.04	0.037	0.065	0.202	0.633663
	626	Ghana	445	D	0	0		ND	0.037	0.027	0.034	0.021	0.142	0.260563		0.036	0.023	0.022	0.021	0.126	0.285714		ND	0.047	0.04	0.037	0.065	0.202	0.232673
	627	Ghana	446	D	0	0		ND	0.034	0.027	0.034	0.021	0.142	0.239437		0.027	0.023	0.022	0.021	0.126	0.214286		ND	0.079	0.04	0.037	0.065	0.202	0.391089
	628	Ghana	447	D	0	0		ND	0.038	0.027	0.034	0.021	0.142	0.267606		0.027	0.023	0.022	0.021	0.126	0.214286		ND	0.044	0.04	0.037	0.065	0.202	0.217822
	629	Ghana	448	D	0	0		ND	0.036	0.027	0.034	0.021	0.142	0.253521		0.024	0.023	0.022	0.021	0.126	0.190476		ND	0.065	0.04	0.037	0.065	0.202	0.321782
	630	Ghana	449	D	0	0		ND	0.029	0.027	0.034	0.021	0.142	0.204225		0.036	0.023	0.022	0.021	0.126	0.285714		ND	0.094	0.04	0.037	0.065	0.202	0.465347
	631	Ghana	450	D	0	0		ND	0.043	0.027	0.034	0.021	0.142	0.302817		0.045	0.023	0.022	0.021	0.126	0.357143		0	0.776	0.04	0.037	0.065	0.202	3.84158
	632	Ghana	451	D	0	0		ND	0.035	0.027	0.034	0.021	0.142	0.246479		0.025	0.023	0.022	0.021	0.126	0.198413		ND	0.056	0.04	0.037	0.065	0.202	0.277228
	633	Ghana	452	D	0	0		ND	0.023	0.027	0.034	0.021	0.142	0.161972		0.019	0.023	0.022	0.021	0.126	0.150794		0	0.27	0.04	0.037	0.065	0.202	1.33663
	634	Ghana	453	D	0	0		ND	0.031	0.027	0.034	0.021	0.142	0.21831		0.027	0.023	0.022	0.021	0.126	0.214286		ND	0.072	0.04	0.037	0.065	0.202	0.356436
	635	Ghana	454	D	0	0		ND	0.046	0.027	0.034	0.021	0.142	0.323944		0.028	0.023	0.022	0.021	0.126	0.222222		ND	0.045	0.04	0.037	0.065	0.202	0.222772
	636	Ghana	455	D	0	0		ND	0.031	0.027	0.034	0.021	0.142	0.21831		0.024	0.023	0.022	0.021	0.126	0.190476		ND	0.082	0.04	0.037	0.065	0.202	0.405941
	637	Ghana	456	D	0	0		ND	0.047	0.027	0.034	0.021	0.142	0.330986		0.036	0.023	0.022	0.021	0.126	0.285714		ND	0.102	0.04	0.037	0.065	0.202	0.50495
	638	Ghana	457	D	0	0		ND	0.047	0.027	0.034	0.021	0.142	0.330986		0.03	0.023	0.022	0.021	0.126	0.238095		ND	0.048	0.04	0.037	0.065	0.202	0.237624
	639	Ghana	458	D	0	0		ND	0.023	0.027	0.034	0.021	0.142	0.161972		0.019	0.023	0.022	0.021	0.126	0.150794		ND	0.072	0.04	0.037	0.065	0.202	0.356436
	640	Ghana	459	D	0	0		ND	0.046	0.027	0.034	0.021	0.142	0.323944		0.044	0.023	0.022	0.021	0.126	0.349206		0	1.187	0.04	0.037	0.065	0.202	5.87624
	641	Ghana	460	D	0	0		ND	0.027	0.027	0.034	0.021	0.142	0.190141		0.046	0.023	0.022	0.021	0.126	0.365079		ND	0.064	0.04	0.037	0.065	0.202	0.316832
	642	Ghana	461	D	0	0		ND	0.022	0.027	0.034	0.021	0.142	0.15493		0.021	0.023	0.022	0.021	0.126	0.166667		ND	0.076	0.04	0.037	0.065	0.202	0.376238
	643	Ghana	462	D	0	0		ND	0.02	0.027	0.034	0.021	0.142	0.140845		0.029	0.023	0.022	0.021	0.126	0.230159		ND	0.064	0.04	0.037	0.065	0.202	0.316832
	644	Ghana	463	D	0	0		ND	0.022	0.027	0.034	0.021	0.142	0.15493		0.023	0.023	0.022	0.021	0.126	0.18254		ND	0.087	0.04	0.037	0.065	0.202	0.430693
	645	Ghana	464	D	0	0		ND	0.027	0.025	0.035	0.021	0.141	0.191489		0.015	0.039	0.039	0.038	0.176	0.0852273		ND	0.046	0.053	0.052	0.085	0.25	0.184
	646	Ghana	465	D	0	0		ND	0.02	0.025	0.035	0.021	0.141	0.141844		0.022	0.039	0.039	0.038	0.176	0.125		ND	0.107	0.053	0.052	0.085	0.25	0.428
	647	Ghana	466	D	0	0		ND	0.033	0.025	0.035	0.021	0.141	0.234043		0.017	0.039	0.039	0.038	0.176	0.0965909		ND	0.12	0.053	0.052	0.085	0.25	0.48
	648	Ghana	467	D	0	0		ND	0.048	0.025	0.035	0.021	0.141	0.340426		0.028	0.039	0.039	0.038	0.176	0.159091		ND	0.177	0.053	0.052	0.085	0.25	0.708
	649	Ghana	468	D	0	0		ND	0.05	0.025	0.035	0.021	0.141	0.35461		0.036	0.039	0.039	0.038	0.176	0.204545		ND	0.123	0.053	0.052	0.085	0.25	0.492
	650	Ghana	469	D	0	0		ND	0.032	0.025	0.035	0.021	0.141	0.22695		0.022	0.039	0.039	0.038	0.176	0.125		ND	0.082	0.053	0.052	0.085	0.25	0.328
	651	Ghana	470	D	0	0		ND	0.02	0.025	0.035	0.021	0.141	0.141844		0.017	0.039	0.039	0.038	0.176	0.0965909		ND	0.116	0.053	0.052	0.085	0.25	0.464
	652	Ghana	471	D	0	0		ND	0.027	0.025	0.035	0.021	0.141	0.191489		0.021	0.039	0.039	0.038	0.176	0.119318		ND	0.094	0.053	0.052	0.085	0.25	0.376
	653	Ghana	472	D	0	0		ND	0.042	0.025	0.035	0.021	0.141	0.297872		0.029	0.039	0.039	0.038	0.176	0.164773		ND	0.181	0.053	0.052	0.085	0.25	0.724
	654	Ghana	473	D	0	0		ND	0.022	0.025	0.035	0.021	0.141	0.156028		0.02	0.039	0.039	0.038	0.176	0.113636		ND	0.107	0.053	0.052	0.085	0.25	0.428
	655	Ghana	474	D	0	0		ND	0.03	0.025	0.035	0.021	0.141	0.212766		0.035	0.039	0.039	0.038	0.176	0.198864		ND	0.083	0.053	0.052	0.085	0.25	0.332
	656	Ghana	475	D	0	0		ND	0.035	0.025	0.035	0.021	0.141	0.248227		0.047	0.039	0.039	0.038	0.176	0.267045		ND	0.113	0.053	0.052	0.085	0.25	0.452
	657	Ghana	476	D	0	0		ND	0.041	0.025	0.035	0.021	0.141	0.29078		0.03	0.039	0.039	0.038	0.176	0.170455		ND	0.101	0.053	0.052	0.085	0.25	0.404
	658	Ghana	477	D	0	0		ND	0.026	0.025	0.035	0.021	0.141	0.184397		0.046	0.039	0.039	0.038	0.176	0.261364		ND	0.088	0.053	0.052	0.085	0.25	0.352
	659	Ghana	478	D	0	0		ND	0.042	0.025	0.035	0.021	0.141	0.297872		0.042	0.039	0.039	0.038	0.176	0.238636		ND	0.083	0.053	0.052	0.085	0.25	0.332
	660	Ghana	479	D	0	0		ND	0.041	0.025	0.035	0.021	0.141	0.29078		0.03	0.039	0.039	0.038	0.176	0.170455		ND	0.104	0.053	0.052	0.085	0.25	0.416
	661	Ghana	480	D	0	0		ND	0.029	0.025	0.035	0.021	0.141	0.205674		0.025	0.039	0.039	0.038	0.176	0.142045		ND	0.072	0.053	0.052	0.085	0.25	0.288
	662	Ghana	481	D	0	0		ND	0.033	0.025	0.035	0.021	0.141	0.234043		0.037	0.039	0.039	0.038	0.176	0.210227		ND	0.062	0.053	0.052	0.085	0.25	0.248
	663	Ghana	482	D	0	0		ND	0.028	0.025	0.035	0.021	0.141	0.198582		0.034	0.039	0.039	0.038	0.176	0.193182		ND	0.111	0.053	0.052	0.085	0.25	0.444
	664	Ghana	483	D	0	0		ND	0.038	0.025	0.035	0.021	0.141	0.269504		0.038	0.039	0.039	0.038	0.176	0.215909		ND	0.066	0.053	0.052	0.085	0.25	0.264
	665	Ghana	484	D	0	0		ND	0.037	0.025	0.035	0.021	0.141	0.262411		0.067	0.039	0.039	0.038	0.176	0.380682		ND	0.086	0.053	0.052	0.085	0.25	0.344
	666	Ghana	485	D	0	0		ND	0.035	0.025	0.035	0.021	0.141	0.248227		0.053	0.039	0.039	0.038	0.176	0.301136		ND	0.17	0.053	0.052	0.085	0.25	0.68
	667	Ghana	486	D	0	0		ND	0.042	0.025	0.035	0.021	0.141	0.297872		0.063	0.039	0.039	0.038	0.176	0.357955		ND	0.137	0.053	0.052	0.085	0.25	0.548
	668	Ghana	487	D	0	0		ND	0.033	0.025	0.035	0.021	0.141	0.234043		0.077	0.039	0.039	0.038	0.176	0.4375		ND	0.102	0.053	0.052	0.085	0.25	0.408
	669	Ghana	488	D	0	0		ND	0.045	0.025	0.035	0.021	0.141	0.319149		0.084	0.039	0.039	0.038	0.176	0.477273		ND	0.079	0.053	0.052	0.085	0.25	0.316
	670	Ghana	489	D	0	0		ND	0.041	0.025	0.035	0.021	0.141	0.29078		0.061	0.039	0.039	0.038	0.176	0.346591		ND	0.102	0.053	0.052	0.085	0.25	0.408
	671	Ghana	490	D	0	0		ND	0.028	0.025	0.035	0.021	0.141	0.198582		0.036	0.039	0.039	0.038	0.176	0.204545		ND	0.079	0.053	0.052	0.085	0.25	0.316
	672	Ghana	491	D	0	0		ND	0.028	0.025	0.035	0.021	0.141	0.198582		0.034	0.039	0.039	0.038	0.176	0.193182		0	0.267	0.053	0.052	0.085	0.25	1.068
	673	Ghana	492	D	0	0		ND	0.089	0.025	0.035	0.021	0.141	0.631206		0.075	0.039	0.039	0.038	0.176	0.426136		ND	0.106	0.053	0.052	0.085	0.25	0.424
	674	Ghana	493	D	0	0		ND	0.032	0.025	0.035	0.021	0.141	0.22695		0.039	0.039	0.039	0.038	0.176	0.221591		ND	0.064	0.053	0.052	0.085	0.25	0.256
	675	Ghana	494	D	0	0		ND	0.041	0.025	0.035	0.021	0.141	0.29078		0.053	0.039	0.039	0.038	0.176	0.301136		ND	0.113	0.053	0.052	0.085	0.25	0.452
	676	Ghana	495	D	0	0		ND	0.031	0.025	0.035	0.021	0.141	0.219858		0.044	0.039	0.039	0.038	0.176	0.25		ND	0.172	0.053	0.052	0.085	0.25	0.688
	677	Ghana	496	D	0	0		ND	0.044	0.025	0.035	0.021	0.141	0.312057		ND	ND	ND	ND	ND	ND		ND	0.068	0.053	0.052	0.085	0.25	0.272
	678	Ghana	497	D	0	0		ND	0.032	0.025	0.035	0.021	0.141	0.22695		ND	ND	ND	ND	ND	ND		ND	0.146	0.053	0.052	0.085	0.25	0.584
	679	Ghana	498	D	0	0		ND	0.024	0.03	0.037	0.02	0.147	0.163265		ND	ND	ND	ND	ND	ND		ND	0.094	0.041	0.043	0.065	0.209	0.449761
	680	Ghana	499	D	0	0		ND	0.037	0.03	0.037	0.02	0.147	0.251701		ND	ND	ND	ND	ND	ND		ND	0.111	0.041	0.043	0.065	0.209	0.5311
	681	Ghana	500	D	0	0		ND	0.032	0.03	0.037	0.02	0.147	0.217687		ND	ND	ND	ND	ND	ND		ND	0.089	0.041	0.043	0.065	0.209	0.425837
	682	Ghana	501	D	0	0		ND	0.033	0.03	0.037	0.02	0.147	0.22449		ND	ND	ND	ND	ND	ND		0	0.932	0.041	0.043	0.065	0.209	4.45933
	683	Ghana	502	D	0	0		ND	0.041	0.03	0.037	0.02	0.147	0.278912		ND	ND	ND	ND	ND	ND		ND	0.115	0.041	0.043	0.065	0.209	0.550239
	684	Ghana	503	D	0	0		ND	0.04	0.03	0.037	0.02	0.147	0.272109		ND	ND	ND	ND	ND	ND		ND	0.097	0.041	0.043	0.065	0.209	0.464115
	685	Ghana	504	D	0	0		ND	0.022	0.03	0.037	0.02	0.147	0.14966		ND	ND	ND	ND	ND	ND		ND	0.062	0.041	0.043	0.065	0.209	0.296651
	686	Ghana	505	D	0	0		ND	0.04	0.03	0.037	0.02	0.147	0.272109		ND	ND	ND	ND	ND	ND		ND	0.079	0.041	0.043	0.065	0.209	0.37799
	687	Ghana	506	D	0	0		ND	0.03	0.03	0.037	0.02	0.147	0.204082		ND	ND	ND	ND	ND	ND		ND	0.052	0.041	0.043	0.065	0.209	0.248804
	688	Ghana	507	D	0	0		ND	0.033	0.03	0.037	0.02	0.147	0.22449		ND	ND	ND	ND	ND	ND		ND	0.076	0.041	0.043	0.065	0.209	0.363636
	689	Ghana	508	D	0	0		ND	0.063	0.03	0.037	0.02	0.147	0.428571		ND	ND	ND	ND	ND	ND		ND	0.111	0.041	0.043	0.065	0.209	0.5311
	690	Ghana	509	D	0	0		ND	0.045	0.03	0.037	0.02	0.147	0.306122		ND	ND	ND	ND	ND	ND		ND	0.06	0.041	0.043	0.065	0.209	0.287081
	691	Ghana	510	D	0	0		ND	0.055	0.03	0.037	0.02	0.147	0.37415		ND	ND	ND	ND	ND	ND		ND	0.096	0.041	0.043	0.065	0.209	0.45933
	692	Ghana	511	D	0	0		ND	0.027	0.03	0.037	0.02	0.147	0.183673		ND	ND	ND	ND	ND	ND		ND	0.079	0.041	0.043	0.065	0.209	0.37799
	693	Ghana	512	D	0	0		ND	0.03	0.03	0.037	0.02	0.147	0.204082		ND	ND	ND	ND	ND	ND		ND	0.053	0.041	0.043	0.065	0.209	0.253589
	694	Ghana	513	D	0	0		ND	0.034	0.03	0.037	0.02	0.147	0.231293		ND	ND	ND	ND	ND	ND		ND	0.072	0.041	0.043	0.065	0.209	0.344498
	695	Ghana	514	D	0	0		ND	0.037	0.03	0.037	0.02	0.147	0.251701		ND	ND	ND	ND	ND	ND		ND	0.104	0.041	0.043	0.065	0.209	0.497608
	696	Ghana	515	D	0	0		ND	0.045	0.03	0.037	0.02	0.147	0.306122		ND	ND	ND	ND	ND	ND		ND	0.139	0.041	0.043	0.065	0.209	0.665072
	697	Ghana	516	D	0	0		ND	0.028	0.03	0.037	0.02	0.147	0.190476		ND	ND	ND	ND	ND	ND		ND	0.141	0.041	0.043	0.065	0.209	0.674641
	698	Ghana	517	D	0	0		ND	0.032	0.03	0.037	0.02	0.147	0.217687		ND	ND	ND	ND	ND	ND		ND	0.04	0.041	0.043	0.065	0.209	0.191388
	699	Ghana	518	D	0	0		ND	0.049	0.03	0.037	0.02	0.147	0.333333		ND	ND	ND	ND	ND	ND		ND	0.067	0.041	0.043	0.065	0.209	0.320574
	700	Ghana	519	D	0	0		ND	0.024	0.03	0.037	0.02	0.147	0.163265		ND	ND	ND	ND	ND	ND		ND	0.063	0.041	0.043	0.065	0.209	0.301435
	701	Ghana	520	D	0	0		ND	0.039	0.03	0.037	0.02	0.147	0.265306		ND	ND	ND	ND	ND	ND		ND	0.144	0.041	0.043	0.065	0.209	0.688995
	702	Ghana	521	D	0	0		ND	0.041	0.03	0.037	0.02	0.147	0.278912		ND	ND	ND	ND	ND	ND		ND	0.136	0.041	0.043	0.065	0.209	0.650718
	703	Ghana	522	D	0	0		ND	0.044	0.03	0.037	0.02	0.147	0.29932		ND	ND	ND	ND	ND	ND		ND	0.075	0.041	0.043	0.065	0.209	0.358852
	704	Ghana	523	D	0	0		ND	0.05	0.03	0.037	0.02	0.147	0.340136		ND	ND	ND	ND	ND	ND		0	0.62	0.041	0.043	0.065	0.209	2.96651
	705	Ghana	524	D	0	0		ND	0.054	0.03	0.037	0.02	0.147	0.367347		ND	ND	ND	ND	ND	ND		ND	0.066	0.041	0.043	0.065	0.209	0.315789
	706	Ghana	525	D	0	0		ND	0.043	0.03	0.037	0.02	0.147	0.292517		ND	ND	ND	ND	ND	ND		ND	0.075	0.041	0.043	0.065	0.209	0.358852
	707	Ghana	526	D	0	0		ND	0.033	0.03	0.037	0.02	0.147	0.22449		ND	ND	ND	ND	ND	ND		ND	0.073	0.041	0.043	0.065	0.209	0.349282
	708	Ghana	527	D	0	0		ND	0.05	0.03	0.037	0.02	0.147	0.340136		ND	ND	ND	ND	ND	ND		ND	0.067	0.041	0.043	0.065	0.209	0.320574
	709	Ghana	528	D	0	0		ND	0.033	0.03	0.037	0.02	0.147	0.22449		ND	ND	ND	ND	ND	ND		ND	0.081	0.041	0.043	0.065	0.209	0.38756
	710	Ghana	529	D	0	0		ND	0.038	0.03	0.037	0.02	0.147	0.258503		ND	ND	ND	ND	ND	ND		ND	0.092	0.041	0.043	0.065	0.209	0.440191
	711	Ghana	530	D	0	0		ND	0.027	0.03	0.037	0.02	0.147	0.183673		ND	ND	ND	ND	ND	ND		ND	0.13	0.041	0.043	0.065	0.209	0.62201
	712	Ghana	531	D	0	0		ND	0.033	0.03	0.037	0.02	0.147	0.22449		ND	ND	ND	ND	ND	ND		ND	0.083	0.041	0.043	0.065	0.209	0.397129
	713	Ghana	532	D	0	0		ND	0.021	0.022	0.027	0.019	0.128	0.164062		ND	ND	ND	ND	ND	ND		0	0.427	0.032	0.04	0.065	0.197	2.16751
	714	Ghana	533	D	0	0		ND	0.028	0.022	0.027	0.019	0.128	0.21875		ND	ND	ND	ND	ND	ND		0	0.337	0.032	0.04	0.065	0.197	1.71066
	715	Ghana	534	D	0	0		ND	0.028	0.022	0.027	0.019	0.128	0.21875		ND	ND	ND	ND	ND	ND		ND	0.098	0.032	0.04	0.065	0.197	0.497462
	716	Ghana	535	D	0	0		ND	0.025	0.022	0.027	0.019	0.128	0.195312		ND	ND	ND	ND	ND	ND		0	0.943	0.032	0.04	0.065	0.197	4.7868
	717	Ghana	536	D	0	0		ND	0.022	0.022	0.027	0.019	0.128	0.171875		ND	ND	ND	ND	ND	ND		ND	0.167	0.032	0.04	0.065	0.197	0.847716
	718	Ghana	537	D	0	0		ND	0.035	0.022	0.027	0.019	0.128	0.273438		ND	ND	ND	ND	ND	ND		ND	0.096	0.032	0.04	0.065	0.197	0.48731
	719	Ghana	538	D	0	0		ND	0.023	0.022	0.027	0.019	0.128	0.179688		ND	ND	ND	ND	ND	ND		ND	0.062	0.032	0.04	0.065	0.197	0.314721
	720	Ghana	539	D	0	0		ND	0.024	0.022	0.027	0.019	0.128	0.1875		ND	ND	ND	ND	ND	ND		ND	0.073	0.032	0.04	0.065	0.197	0.370558
	721	Ghana	540	D	0	0		ND	0.021	0.022	0.027	0.019	0.128	0.164062		ND	ND	ND	ND	ND	ND		ND	0.126	0.032	0.04	0.065	0.197	0.639594
	722	Ghana	541	D	0	0		ND	0.03	0.022	0.027	0.019	0.128	0.234375		ND	ND	ND	ND	ND	ND		ND	0.065	0.032	0.04	0.065	0.197	0.329949
	723	Ghana	542	D	0	0		ND	0.037	0.022	0.027	0.019	0.128	0.289062		ND	ND	ND	ND	ND	ND		ND	0.059	0.032	0.04	0.065	0.197	0.299492
	724	Ghana	543	D	0	0		ND	0.023	0.022	0.027	0.019	0.128	0.179688		ND	ND	ND	ND	ND	ND		ND	0.067	0.032	0.04	0.065	0.197	0.340102
	725	Ghana	544	D	0	0		ND	0.026	0.022	0.027	0.019	0.128	0.203125		ND	ND	ND	ND	ND	ND		ND	0.053	0.032	0.04	0.065	0.197	0.269036
	726	Ghana	545	D	0	0		ND	0.033	0.022	0.027	0.019	0.128	0.257812		ND	ND	ND	ND	ND	ND		ND	0.08	0.032	0.04	0.065	0.197	0.406091
	727	Ghana	546	D	0	0		ND	0.023	0.022	0.027	0.019	0.128	0.179688		ND	ND	ND	ND	ND	ND		ND	0.057	0.032	0.04	0.065	0.197	0.28934
	728	Ghana	547	D	0	0		ND	0.033	0.022	0.027	0.019	0.128	0.257812		ND	ND	ND	ND	ND	ND		0	0.23	0.032	0.04	0.065	0.197	1.16751
	729	Ghana	548	D	0	0		ND	0.019	0.022	0.027	0.019	0.128	0.148438		ND	ND	ND	ND	ND	ND		ND	0.07	0.032	0.04	0.065	0.197	0.35533
	730	Ghana	549	D	0	0		ND	0.028	0.022	0.027	0.019	0.128	0.21875		ND	ND	ND	ND	ND	ND		ND	0.078	0.032	0.04	0.065	0.197	0.395939
	731	Ghana	550	D	0	0		ND	0.024	0.022	0.027	0.019	0.128	0.1875		ND	ND	ND	ND	ND	ND		ND	0.06	0.032	0.04	0.065	0.197	0.304569
	732	Ghana	551	D	0	0		ND	0.031	0.022	0.027	0.019	0.128	0.242188		ND	ND	ND	ND	ND	ND		ND	0.069	0.032	0.04	0.065	0.197	0.350254
	733	Ghana	552	D	0	0		ND	0.02	0.022	0.027	0.019	0.128	0.15625		ND	ND	ND	ND	ND	ND		ND	0.055	0.032	0.04	0.065	0.197	0.279188
	734	Ghana	553	D	0	0		ND	0.03	0.022	0.027	0.019	0.128	0.234375		ND	ND	ND	ND	ND	ND		ND	0.094	0.032	0.04	0.065	0.197	0.477157
	735	Ghana	554	D	0	0		ND	0.026	0.022	0.027	0.019	0.128	0.203125		ND	ND	ND	ND	ND	ND		ND	0.068	0.032	0.04	0.065	0.197	0.345178
	736	Ghana	555	D	0	0		ND	0.015	0.022	0.027	0.019	0.128	0.117188		ND	ND	ND	ND	ND	ND		ND	0.06	0.032	0.04	0.065	0.197	0.304569
	737	Ghana	556	D	0	0		ND	0.017	0.022	0.027	0.019	0.128	0.132812		ND	ND	ND	ND	ND	ND		ND	0.06	0.032	0.04	0.065	0.197	0.304569
	738	Ghana	557	D	0	0		ND	0.031	0.022	0.027	0.019	0.128	0.242188		ND	ND	ND	ND	ND	ND		ND	0.103	0.032	0.04	0.065	0.197	0.522843
	739	Ghana	558	D	0	0		ND	0.033	0.022	0.027	0.019	0.128	0.257812		ND	ND	ND	ND	ND	ND		ND	0.129	0.032	0.04	0.065	0.197	0.654822
	740	Ghana	559	D	0	0		ND	0.018	0.022	0.027	0.019	0.128	0.140625		ND	ND	ND	ND	ND	ND		ND	0.056	0.032	0.04	0.065	0.197	0.284264
	741	Ghana	560	D	0	0		ND	0.019	0.022	0.027	0.019	0.128	0.148438		ND	ND	ND	ND	ND	ND		ND	0.053	0.032	0.04	0.065	0.197	0.269036
	742	Ghana	561	D	0	0		ND	0.029	0.022	0.027	0.019	0.128	0.226562		ND	ND	ND	ND	ND	ND		ND	0.072	0.032	0.04	0.065	0.197	0.365482
	743	Ghana	562	D	0	0		ND	0.038	0.022	0.027	0.019	0.128	0.296875		ND	ND	ND	ND	ND	ND		ND	0.047	0.032	0.04	0.065	0.197	0.238579
	744	Ghana	563	D	0	0		ND	0.024	0.022	0.027	0.019	0.128	0.1875		ND	ND	ND	ND	ND	ND		ND	0.053	0.032	0.04	0.065	0.197	0.269036
	745	Ghana	564	D	0	0		ND	0.018	0.022	0.027	0.019	0.128	0.140625		ND	ND	ND	ND	ND	ND		ND	0.047	0.032	0.04	0.065	0.197	0.238579
	746	Ghana	565	D	0	0		ND	0.02	0.022	0.027	0.019	0.128	0.15625		ND	ND	ND	ND	ND	ND		ND	0.108	0.032	0.04	0.065	0.197	0.548223
	747	Ghana	566	D	0	0		ND	0.039	0.029	0.037	0.024	0.15	0.26		ND	ND	ND	ND	ND	ND		ND	0.056	0.042	0.05	0.05	0.202	0.277228
	748	Ghana	567	D	0	0		ND	0.028	0.029	0.037	0.024	0.15	0.186667		ND	ND	ND	ND	ND	ND		ND	0.108	0.042	0.05	0.05	0.202	0.534653
	749	Ghana	568	D	0	0		ND	0.03	0.029	0.037	0.024	0.15	0.2		ND	ND	ND	ND	ND	ND		ND	0.092	0.042	0.05	0.05	0.202	0.455446
	750	Ghana	569	D	0	0		ND	0.035	0.029	0.037	0.024	0.15	0.233333		ND	ND	ND	ND	ND	ND		ND	0.056	0.042	0.05	0.05	0.202	0.277228
	751	Ghana	570	D	0	0		ND	0.037	0.029	0.037	0.024	0.15	0.246667		ND	ND	ND	ND	ND	ND		ND	0.081	0.042	0.05	0.05	0.202	0.40099
	752	Ghana	571	D	0	0		ND	0.062	0.029	0.037	0.024	0.15	0.413333		ND	ND	ND	ND	ND	ND		ND	0.11	0.042	0.05	0.05	0.202	0.544554
	753	Ghana	572	D	0	0		ND	0.031	0.029	0.037	0.024	0.15	0.206667		ND	ND	ND	ND	ND	ND		ND	0.085	0.042	0.05	0.05	0.202	0.420792
	754	Ghana	573	D	0	0		ND	0.033	0.029	0.037	0.024	0.15	0.22		ND	ND	ND	ND	ND	ND		ND	0.137	0.042	0.05	0.05	0.202	0.678218
	755	Ghana	574	D	0	0		ND	0.037	0.029	0.037	0.024	0.15	0.246667		ND	ND	ND	ND	ND	ND		ND	0.064	0.042	0.05	0.05	0.202	0.316832
	756	Ghana	575	D	0	0		ND	0.028	0.029	0.037	0.024	0.15	0.186667		ND	ND	ND	ND	ND	ND		ND	0.041	0.042	0.05	0.05	0.202	0.20297
	757	Ghana	576	D	0	0		ND	0.039	0.029	0.037	0.024	0.15	0.26		ND	ND	ND	ND	ND	ND		ND	0.093	0.042	0.05	0.05	0.202	0.460396
	758	Ghana	577	D	0	0		ND	0.039	0.029	0.037	0.024	0.15	0.26		ND	ND	ND	ND	ND	ND		ND	0.15	0.042	0.05	0.05	0.202	0.742574
	759	Ghana	578	D	0	0		ND	0.036	0.029	0.037	0.024	0.15	0.24		ND	ND	ND	ND	ND	ND		ND	0.05	0.042	0.05	0.05	0.202	0.247525
	760	Ghana	579	D	0	0		ND	0.08	0.029	0.037	0.024	0.15	0.533333		ND	ND	ND	ND	ND	ND		ND	0.116	0.042	0.05	0.05	0.202	0.574257
	761	Ghana	580	D	0	0		ND	0.028	0.029	0.037	0.024	0.15	0.186667		ND	ND	ND	ND	ND	ND		ND	0.064	0.042	0.05	0.05	0.202	0.316832
	762	Ghana	581	D	0	0		ND	0.028	0.029	0.037	0.024	0.15	0.186667		ND	ND	ND	ND	ND	ND		ND	0.118	0.042	0.05	0.05	0.202	0.584158
	763	Ghana	582	D	0	0		ND	0.038	0.029	0.037	0.024	0.15	0.253333		ND	ND	ND	ND	ND	ND		ND	0.065	0.042	0.05	0.05	0.202	0.321782
	764	Ghana	583	D	0	0		ND	0.023	0.029	0.037	0.024	0.15	0.153333		ND	ND	ND	ND	ND	ND		ND	0.039	0.042	0.05	0.05	0.202	0.193069
	765	Ghana	584	D	0	0		ND	0.031	0.029	0.037	0.024	0.15	0.206667		ND	ND	ND	ND	ND	ND		ND	0.063	0.042	0.05	0.05	0.202	0.311881
	766	Ghana	585	D	0	0		ND	0.036	0.029	0.037	0.024	0.15	0.24		ND	ND	ND	ND	ND	ND		ND	0.042	0.042	0.05	0.05	0.202	0.207921
	767	Ghana	586	D	0	0		ND	0.024	0.029	0.037	0.024	0.15	0.16		ND	ND	ND	ND	ND	ND		ND	0.03	0.042	0.05	0.05	0.202	0.148515
	768	Ghana	587	D	0	0		ND	0.048	0.029	0.037	0.024	0.15	0.32		ND	ND	ND	ND	ND	ND		ND	0.067	0.042	0.05	0.05	0.202	0.331683
	769	Ghana	588	D	0	0		ND	0.021	0.029	0.037	0.024	0.15	0.14		ND	ND	ND	ND	ND	ND		ND	0.075	0.042	0.05	0.05	0.202	0.371287
	770	Ghana	589	D	0	0		ND	0.033	0.029	0.037	0.024	0.15	0.22		ND	ND	ND	ND	ND	ND		ND	0.108	0.042	0.05	0.05	0.202	0.534653
	771	Ghana	590	D	0	0		ND	0.035	0.029	0.037	0.024	0.15	0.233333		ND	ND	ND	ND	ND	ND		ND	0.056	0.042	0.05	0.05	0.202	0.277228
	772	Ghana	591	D	0	0		ND	0.029	0.029	0.037	0.024	0.15	0.193333		ND	ND	ND	ND	ND	ND		ND	0.088	0.042	0.05	0.05	0.202	0.435644
	773	Ghana	592	D	0	0		ND	0.026	0.029	0.037	0.024	0.15	0.173333		ND	ND	ND	ND	ND	ND		ND	0.08	0.042	0.05	0.05	0.202	0.39604
	774	Ghana	593	D	0	0		ND	0.022	0.029	0.037	0.024	0.15	0.146667		ND	ND	ND	ND	ND	ND		ND	0.05	0.042	0.05	0.05	0.202	0.247525
	775	Ghana	594	D	0	0		ND	0.031	0.029	0.037	0.024	0.15	0.206667		ND	ND	ND	ND	ND	ND		ND	0.104	0.042	0.05	0.05	0.202	0.514851
	776	Germany	595	D	0	ND		ND	0.031	0.027	0.039	0.024	0.15	0.206667		0.033	0.039	0.039	0.038	0.176	0.1875		ND	0.045	0.045	0.052	0.05	0.207	0.217391
	777	Germany	596	D	0	ND		ND	0.02	0.027	0.039	0.024	0.15	0.133333		0.031	0.039	0.039	0.038	0.176	0.176136		ND	0.058	0.045	0.052	0.05	0.207	0.280193
	778	Germany	597	D	0	ND		ND	0.026	0.027	0.039	0.024	0.15	0.173333		0.028	0.039	0.039	0.038	0.176	0.159091		ND	0.064	0.045	0.052	0.05	0.207	0.309179
	779	Germany	598	D	0	ND		ND	0.027	0.027	0.039	0.024	0.15	0.18		0.026	0.039	0.039	0.038	0.176	0.147727		ND	0.045	0.045	0.052	0.05	0.207	0.217391
	780	Germany	599	D	0	ND		ND	0.018	0.027	0.039	0.024	0.15	0.12		0.026	0.039	0.039	0.038	0.176	0.147727		ND	0.039	0.045	0.052	0.05	0.207	0.188406
	781	Germany	600	D	0	ND		ND	0.026	0.027	0.039	0.024	0.15	0.173333		0.031	0.039	0.039	0.038	0.176	0.176136		ND	0.07	0.045	0.052	0.05	0.207	0.338164
	782	Germany	601	D	0	ND		ND	0.021	0.027	0.039	0.024	0.15	0.14		0.023	0.039	0.039	0.038	0.176	0.130682		ND	0.05	0.045	0.052	0.05	0.207	0.241546
	783	Germany	602	D	0	ND		ND	0.024	0.027	0.039	0.024	0.15	0.16		0.026	0.039	0.039	0.038	0.176	0.147727		ND	0.043	0.045	0.052	0.05	0.207	0.207729
	784	Germany	603	D	0	ND		ND	0.024	0.027	0.039	0.024	0.15	0.16		0.037	0.039	0.039	0.038	0.176	0.210227		ND	0.085	0.045	0.052	0.05	0.207	0.410628
	785	Germany	604	D	0	ND		ND	0.039	0.027	0.039	0.024	0.15	0.26		0.02	0.039	0.039	0.038	0.176	0.113636		ND	0.052	0.045	0.052	0.05	0.207	0.251208
	786	Germany	605	D	0	ND		ND	0.02	0.027	0.039	0.024	0.15	0.133333		0.032	0.039	0.039	0.038	0.176	0.181818		ND	0.076	0.045	0.052	0.05	0.207	0.36715
	787	Germany	606	D	0	ND		ND	0.023	0.027	0.039	0.024	0.15	0.153333		0.028	0.039	0.039	0.038	0.176	0.159091		ND	0.067	0.045	0.052	0.05	0.207	0.323671
	788	Germany	607	D	0	ND		ND	0.022	0.027	0.039	0.024	0.15	0.146667		0.035	0.039	0.039	0.038	0.176	0.198864		ND	0.043	0.045	0.052	0.05	0.207	0.207729
	789	Germany	608	D	0	ND		ND	0.039	0.027	0.039	0.024	0.15	0.26		0.034	0.039	0.039	0.038	0.176	0.193182		ND	0.059	0.045	0.052	0.05	0.207	0.285024
	790	Germany	609	D	0	ND		ND	0.029	0.027	0.039	0.024	0.15	0.193333		0.026	0.039	0.039	0.038	0.176	0.147727		ND	0.049	0.045	0.052	0.05	0.207	0.236715
	791	Germany	610	D	0	ND		ND	0.024	0.027	0.039	0.024	0.15	0.16		0.026	0.039	0.039	0.038	0.176	0.147727		ND	0.05	0.045	0.052	0.05	0.207	0.241546
	792	Germany	611	D	0	ND		ND	0.028	0.027	0.039	0.024	0.15	0.186667		0.025	0.039	0.039	0.038	0.176	0.142045		ND	0.068	0.045	0.052	0.05	0.207	0.328502
	793	Germany	612	D	0	ND		ND	0.032	0.027	0.039	0.024	0.15	0.213333		0.038	0.039	0.039	0.038	0.176	0.215909		ND	0.06	0.045	0.052	0.05	0.207	0.289855
	794	Germany	613	D	0	ND		ND	0.033	0.027	0.039	0.024	0.15	0.22		0.029	0.039	0.039	0.038	0.176	0.164773		ND	0.064	0.045	0.052	0.05	0.207	0.309179
	795	Germany	614	D	0	ND		ND	0.023	0.027	0.039	0.024	0.15	0.153333		0.031	0.039	0.039	0.038	0.176	0.176136		ND	0.066	0.045	0.052	0.05	0.207	0.318841
	796	Germany	615	D	0	ND		ND	0.033	0.027	0.039	0.024	0.15	0.22		0.024	0.039	0.039	0.038	0.176	0.136364		ND	0.08	0.045	0.052	0.05	0.207	0.386473
	797	Germany	616	D	0	ND		ND	0.023	0.027	0.039	0.024	0.15	0.153333		0.023	0.039	0.039	0.038	0.176	0.130682		ND	0.045	0.045	0.052	0.05	0.207	0.217391
	798	Germany	617	D	0	ND		ND	0.028	0.027	0.039	0.024	0.15	0.186667		0.021	0.039	0.039	0.038	0.176	0.119318		ND	0.061	0.045	0.052	0.05	0.207	0.294686
	799	Germany	618	D	0	ND		ND	0.026	0.027	0.039	0.024	0.15	0.173333		0.021	0.039	0.039	0.038	0.176	0.119318		ND	0.052	0.045	0.052	0.05	0.207	0.251208
	800	Germany	619	D	0	ND		ND	0.026	0.027	0.039	0.024	0.15	0.173333		0.034	0.039	0.039	0.038	0.176	0.193182		ND	0.052	0.045	0.052	0.05	0.207	0.251208
	801	Germany	620	D	0	ND		ND	0.018	0.027	0.039	0.024	0.15	0.12		0.021	0.039	0.039	0.038	0.176	0.119318		ND	0.056	0.045	0.052	0.05	0.207	0.270531
	802	Germany	621	D	0	ND		ND	0.017	0.027	0.039	0.024	0.15	0.113333		0.03	0.039	0.039	0.038	0.176	0.170455		ND	0.098	0.045	0.052	0.05	0.207	0.47343
	803	Germany	622	D	0	ND		ND	0.03	0.027	0.039	0.024	0.15	0.2		0.031	0.039	0.039	0.038	0.176	0.176136		ND	0.028	0.045	0.052	0.05	0.207	0.135266
	804	Germany	623	D	0	ND		ND	0.029	0.027	0.039	0.024	0.15	0.193333		0.038	0.039	0.039	0.038	0.176	0.215909		ND	0.053	0.045	0.052	0.05	0.207	0.256039
	805	Germany	624	D	0	ND		ND	0.037	0.027	0.039	0.024	0.15	0.246667		0.038	0.039	0.039	0.038	0.176	0.215909		ND	0.062	0.045	0.052	0.05	0.207	0.299517
	806	Germany	625	D	0	ND		ND	0.025	0.027	0.039	0.024	0.15	0.166667		0.027	0.039	0.039	0.038	0.176	0.153409		ND	0.07	0.045	0.052	0.05	0.207	0.338164
	807	Germany	626	D	0	ND		ND	0.021	0.027	0.039	0.024	0.15	0.14		0.023	0.039	0.039	0.038	0.176	0.130682		ND	0.066	0.045	0.052	0.05	0.207	0.318841
	808	Germany	627	D	0	ND		ND	0.039	0.027	0.039	0.024	0.15	0.26		0.049	0.039	0.039	0.038	0.176	0.278409		ND	0.061	0.045	0.052	0.05	0.207	0.294686
	809	Germany	628	D	0	ND		ND	0.028	0.027	0.039	0.024	0.15	0.186667		0.034	0.039	0.039	0.038	0.176	0.193182		ND	0.067	0.045	0.052	0.05	0.207	0.323671
	810	Germany	629	D	0	ND		ND	0.023	0.027	0.039	0.024	0.15	0.153333		0.028	0.039	0.039	0.038	0.176	0.159091		ND	0.053	0.045	0.052	0.05	0.207	0.256039
	811	Germany	630	D	0	ND		ND	0.024	0.027	0.039	0.024	0.15	0.16		0.03	0.039	0.039	0.038	0.176	0.170455		ND	0.086	0.045	0.052	0.05	0.207	0.415459
	812	Germany	631	D	0	ND		ND	0.041	0.027	0.039	0.024	0.15	0.273333		0.052	0.039	0.039	0.038	0.176	0.295455		ND	0.055	0.045	0.052	0.05	0.207	0.2657
	813	Germany	632	D	0	ND		ND	0.022	0.027	0.039	0.024	0.15	0.146667		0.026	0.039	0.039	0.038	0.176	0.147727		ND	0.066	0.045	0.052	0.05	0.207	0.318841
	814	Germany	633	D	0	ND		ND	0.019	0.027	0.039	0.024	0.15	0.126667		0.026	0.039	0.039	0.038	0.176	0.147727		ND	0.065	0.045	0.052	0.05	0.207	0.31401
	815	Germany	634	D	0	ND		ND	0.039	0.027	0.039	0.024	0.15	0.26		0.034	0.039	0.039	0.038	0.176	0.193182		ND	0.069	0.045	0.052	0.05	0.207	0.333333
	816	Germany	635	D	0	ND		ND	0.026	0.027	0.039	0.024	0.15	0.173333		0.034	0.039	0.039	0.038	0.176	0.193182		ND	0.052	0.045	0.052	0.05	0.207	0.251208
	817	Germany	636	D	0	ND		ND	0.018	0.027	0.039	0.024	0.15	0.12		0.027	0.039	0.039	0.038	0.176	0.153409		ND	0.052	0.045	0.052	0.05	0.207	0.251208
	818	Germany	637	D	0	ND		ND	0.023	0.027	0.039	0.024	0.15	0.153333		0.034	0.039	0.039	0.038	0.176	0.193182		ND	0.065	0.045	0.052	0.05	0.207	0.31401
	819	Germany	638	D	0	ND		ND	0.034	0.027	0.039	0.024	0.15	0.226667		0.028	0.039	0.039	0.038	0.176	0.159091		ND	0.053	0.045	0.052	0.05	0.207	0.256039
	820	Germany	639	D	0	ND		ND	0.022	0.027	0.039	0.024	0.15	0.146667		0.03	0.039	0.039	0.038	0.176	0.170455		ND	0.054	0.045	0.052	0.05	0.207	0.26087
	821	Germany	640	D	0	ND		ND	0.025	0.027	0.039	0.024	0.15	0.166667		0.024	0.039	0.039	0.038	0.176	0.136364		ND	0.049	0.045	0.052	0.05	0.207	0.236715
	822	Germany	641	D	0	ND		ND	0.027	0.027	0.039	0.024	0.15	0.18		0.033	0.039	0.039	0.038	0.176	0.1875		ND	0.064	0.045	0.052	0.05	0.207	0.309179
	823	Germany	642	D	0	ND		ND	0.023	0.027	0.039	0.024	0.15	0.153333		0.028	0.039	0.039	0.038	0.176	0.159091		ND	0.061	0.045	0.052	0.05	0.207	0.294686
	824	Germany	643	D	0	ND		ND	0.025	0.027	0.039	0.024	0.15	0.166667		0.023	0.039	0.039	0.038	0.176	0.130682		ND	0.043	0.045	0.052	0.05	0.207	0.207729
	825	Germany	644	D	0	ND		ND	0.018	0.027	0.039	0.024	0.15	0.12		0.031	0.039	0.039	0.038	0.176	0.176136		ND	0.063	0.045	0.052	0.05	0.207	0.304348
	826	Germany	645	D	0	ND		ND	0.018	0.027	0.039	0.024	0.15	0.12		0.02	0.039	0.039	0.038	0.176	0.113636		ND	0.108	0.045	0.052	0.05	0.207	0.521739
	827	Germany	646	D	0	ND		ND	0.015	0.027	0.039	0.024	0.15	0.1		0.02	0.039	0.039	0.038	0.176	0.113636		ND	0.054	0.045	0.052	0.05	0.207	0.26087
	828	Germany	647	D	0	ND		ND	0.026	0.027	0.039	0.024	0.15	0.173333		0.022	0.039	0.039	0.038	0.176	0.125		ND	0.042	0.045	0.052	0.05	0.207	0.202899
	829	Germany	648	D	0	ND		ND	0.036	0.027	0.039	0.024	0.15	0.24		0.033	0.039	0.039	0.038	0.176	0.1875		ND	0.06	0.045	0.052	0.05	0.207	0.289855
	830	Germany	649	D	0	ND		ND	0.029	0.027	0.039	0.024	0.15	0.193333		0.031	0.039	0.039	0.038	0.176	0.176136		ND	0.065	0.045	0.052	0.05	0.207	0.31401
	831	Germany	650	D	0	ND		ND	0.017	0.027	0.039	0.024	0.15	0.113333		0.018	0.039	0.039	0.038	0.176	0.102273		ND	0.067	0.045	0.052	0.05	0.207	0.323671
	832	Germany	651	D	0	ND		ND	0.02	0.027	0.039	0.024	0.15	0.133333		0.023	0.039	0.039	0.038	0.176	0.130682		ND	0.046	0.045	0.052	0.05	0.207	0.222222
	833	Germany	652	D	0	ND		ND	0.034	0.027	0.039	0.024	0.15	0.226667		0.02	0.039	0.039	0.038	0.176	0.113636		ND	0.07	0.045	0.052	0.05	0.207	0.338164
	834	Germany	653	D	0	ND		ND	0.014	0.027	0.039	0.024	0.15	0.0933333		0.024	0.039	0.039	0.038	0.176	0.136364		ND	0.026	0.045	0.052	0.05	0.207	0.125604
	835	Germany	654	D	0	ND		ND	0.019	0.027	0.039	0.024	0.15	0.126667		0.026	0.039	0.039	0.038	0.176	0.147727		ND	0.034	0.045	0.052	0.05	0.207	0.164251
	836	Germany	655	D	0	ND		ND	0.019	0.027	0.039	0.024	0.15	0.126667		0.026	0.039	0.039	0.038	0.176	0.147727		ND	0.026	0.045	0.052	0.05	0.207	0.125604
	837	Germany	656	D	0	ND		ND	0.03	0.027	0.039	0.024	0.15	0.2		0.02	0.039	0.039	0.038	0.176	0.113636		ND	0.038	0.045	0.052	0.05	0.207	0.183575
	838	Germany	657	D	0	ND		ND	0.015	0.027	0.039	0.024	0.15	0.1		0.022	0.039	0.039	0.038	0.176	0.125		ND	0.04	0.045	0.052	0.05	0.207	0.193237
	839	Germany	658	D	0	ND		ND	0.022	0.027	0.039	0.024	0.15	0.146667		0.02	0.039	0.039	0.038	0.176	0.113636		ND	0.05	0.045	0.052	0.05	0.207	0.241546
	840	Germany	659	D	0	ND		ND	0.013	0.027	0.039	0.024	0.15	0.0866667		0.014	0.039	0.039	0.038	0.176	0.0795455		ND	0.039	0.045	0.052	0.05	0.207	0.188406
	841	Germany	660	D	0	ND		ND	0.015	0.027	0.039	0.024	0.15	0.1		0.028	0.039	0.039	0.038	0.176	0.159091		ND	0.04	0.045	0.052	0.05	0.207	0.193237
	842	Germany	661	D	0	ND		ND	0.016	0.027	0.039	0.024	0.15	0.106667		0.024	0.039	0.039	0.038	0.176	0.136364		ND	0.05	0.045	0.052	0.05	0.207	0.241546
	843	Germany	662	D	0	ND		ND	0.018	0.027	0.039	0.024	0.15	0.12		0.026	0.039	0.039	0.038	0.176	0.147727		ND	0.038	0.045	0.052	0.05	0.207	0.183575
	844	Germany	663	D	0	ND		ND	0.023	0.027	0.039	0.024	0.15	0.153333		0.025	0.039	0.039	0.038	0.176	0.142045		ND	0.038	0.045	0.052	0.05	0.207	0.183575
	845	Germany	664	D	0	ND		ND	0.021	0.027	0.039	0.024	0.15	0.14		0.024	0.039	0.039	0.038	0.176	0.136364		ND	0.034	0.045	0.052	0.05	0.207	0.164251
	846	Germany	665	D	0	ND		ND	0.021	0.027	0.039	0.024	0.15	0.14		0.024	0.039	0.039	0.038	0.176	0.136364		ND	0.043	0.045	0.052	0.05	0.207	0.207729
	847	Germany	666	D	0	ND		ND	0.015	0.027	0.039	0.024	0.15	0.1		0.024	0.039	0.039	0.038	0.176	0.136364		ND	0.036	0.045	0.052	0.05	0.207	0.173913
	848	Germany	667	D	0	ND		ND	0.034	0.027	0.039	0.024	0.15	0.226667		0.029	0.039	0.039	0.038	0.176	0.164773		ND	0.038	0.045	0.052	0.05	0.207	0.183575
	849	Germany	668	D	0	ND		ND	0.015	0.027	0.039	0.024	0.15	0.1		0.02	0.039	0.039	0.038	0.176	0.113636		ND	0.044	0.045	0.052	0.05	0.207	0.21256
	850	Germany	669	D	0	ND		ND	0.015	0.027	0.039	0.024	0.15	0.1		0.021	0.039	0.039	0.038	0.176	0.119318		ND	0.037	0.045	0.052	0.05	0.207	0.178744
	851	Germany	670	D	0	ND		ND	0.02	0.027	0.039	0.024	0.15	0.133333		0.024	0.039	0.039	0.038	0.176	0.136364		ND	0.04	0.045	0.052	0.05	0.207	0.193237
	852	Germany	671	D	0	ND		ND	0.024	0.027	0.039	0.024	0.15	0.16		0.024	0.039	0.039	0.038	0.176	0.136364		ND	0.048	0.045	0.052	0.05	0.207	0.231884
	853	Germany	672	D	0	ND		ND	0.034	0.027	0.039	0.024	0.15	0.226667		0.026	0.039	0.039	0.038	0.176	0.147727		ND	0.044	0.045	0.052	0.05	0.207	0.21256
	854	Germany	673	D	0	ND		ND	0.016	0.027	0.039	0.024	0.15	0.106667		0.019	0.039	0.039	0.038	0.176	0.107955		ND	0.042	0.045	0.052	0.05	0.207	0.202899
	855	Germany	674	D	0	ND		ND	0.019	0.027	0.039	0.024	0.15	0.126667		0.019	0.039	0.039	0.038	0.176	0.107955		ND	0.07	0.045	0.052	0.05	0.207	0.338164
	856	Germany	675	D	0	ND		ND	0.013	0.027	0.039	0.024	0.15	0.0866667		0.026	0.039	0.039	0.038	0.176	0.147727		ND	0.04	0.045	0.052	0.05	0.207	0.193237
	857	Germany	676	D	0	ND		ND	0.028	0.027	0.039	0.024	0.15	0.186667		0.026	0.039	0.039	0.038	0.176	0.147727		ND	0.034	0.045	0.052	0.05	0.207	0.164251
	858	Germany	677	D	0	ND		ND	0.027	0.027	0.039	0.024	0.15	0.18		0.034	0.039	0.039	0.038	0.176	0.193182		ND	0.051	0.045	0.052	0.05	0.207	0.246377
	859	Germany	678	D	0	ND		ND	0.026	0.027	0.039	0.024	0.15	0.173333		0.027	0.039	0.039	0.038	0.176	0.153409		ND	0.032	0.045	0.052	0.05	0.207	0.154589
	860	Germany	679	D	0	ND		ND	0.022	0.027	0.039	0.024	0.15	0.146667		0.026	0.039	0.039	0.038	0.176	0.147727		ND	0.066	0.045	0.052	0.05	0.207	0.318841
	861	Germany	680	D	0	ND		ND	0.021	0.027	0.039	0.024	0.15	0.14		0.026	0.039	0.039	0.038	0.176	0.147727		ND	0.057	0.045	0.052	0.05	0.207	0.275362
	862	Germany	681	D	0	ND		ND	0.028	0.027	0.039	0.024	0.15	0.186667		0.025	0.039	0.039	0.038	0.176	0.142045		ND	0.049	0.045	0.052	0.05	0.207	0.236715
	863	Germany	682	D	0	ND		ND	0.019	0.027	0.039	0.024	0.15	0.126667		0.029	0.039	0.039	0.038	0.176	0.164773		ND	0.05	0.045	0.052	0.05	0.207	0.241546
	864	Germany	683	D	0	ND		ND	0.033	0.027	0.039	0.024	0.15	0.22		0.033	0.039	0.039	0.038	0.176	0.1875		ND	0.135	0.045	0.052	0.05	0.207	0.652174
	865	Germany	684	D	0	ND		ND	0.039	0.027	0.039	0.024	0.15	0.26		0.033	0.039	0.039	0.038	0.176	0.1875		ND	0.054	0.045	0.052	0.05	0.207	0.26087
	866	Germany	685	D	0	ND		ND	0.022	0.027	0.039	0.024	0.15	0.146667		0.032	0.039	0.039	0.038	0.176	0.181818		ND	0.084	0.045	0.052	0.05	0.207	0.405797
	867	Germany	686	D	0	ND		ND	0.02	0.027	0.039	0.024	0.15	0.133333		0.027	0.039	0.039	0.038	0.176	0.153409		ND	0.06	0.045	0.052	0.05	0.207	0.289855
	868	Germany	687	D	0	ND		ND	0.021	0.027	0.039	0.024	0.15	0.14		0.031	0.039	0.039	0.038	0.176	0.176136		ND	0.057	0.045	0.052	0.05	0.207	0.275362
	869	Germany	688	D	0	ND		ND	0.031	0.027	0.039	0.024	0.15	0.206667		0.036	0.039	0.039	0.038	0.176	0.204545		ND	0.074	0.045	0.052	0.05	0.207	0.357488
	870	Germany	689	D	0	ND		ND	0.041	0.027	0.039	0.024	0.15	0.273333		0.041	0.039	0.039	0.038	0.176	0.232955		ND	0.059	0.045	0.052	0.05	0.207	0.285024
	871	Germany	690	D	0	ND		ND	0.022	0.027	0.039	0.024	0.15	0.146667		0.028	0.039	0.039	0.038	0.176	0.159091		ND	0.056	0.045	0.052	0.05	0.207	0.270531
	872	Germany	691	D	0	ND		ND	0.034	0.027	0.039	0.024	0.15	0.226667		0.044	0.039	0.039	0.038	0.176	0.25		ND	0.067	0.045	0.052	0.05	0.207	0.323671
	873	Germany	692	D	0	ND		ND	0.035	0.027	0.039	0.024	0.15	0.233333		0.045	0.039	0.039	0.038	0.176	0.255682		ND	0.069	0.045	0.052	0.05	0.207	0.333333
	874	Germany	693	D	0	ND		ND	0.022	0.027	0.039	0.024	0.15	0.146667		0.041	0.039	0.039	0.038	0.176	0.232955		ND	0.054	0.045	0.052	0.05	0.207	0.26087
	875	Germany	694	D	0	ND		ND	0.021	0.027	0.039	0.024	0.15	0.14		0.035	0.039	0.039	0.038	0.176	0.198864		ND	0.069	0.045	0.052	0.05	0.207	0.333333
	876	Germany	695	D	0	ND		ND	0.022	0.027	0.039	0.024	0.15	0.146667		ND	ND	ND	ND	ND	ND		ND	0.051	0.045	0.052	0.05	0.207	0.246377
	877	Germany	696	D	0	ND		ND	0.022	0.027	0.039	0.024	0.15	0.146667		ND	ND	ND	ND	ND	ND		ND	0.072	0.045	0.052	0.05	0.207	0.347826
	878	Germany	697	D	0	ND		ND	0.022	0.027	0.039	0.024	0.15	0.146667		ND	ND	ND	ND	ND	ND		ND	0.054	0.045	0.052	0.05	0.207	0.26087
	879	Germany	698	D	0	ND		ND	0.02	0.027	0.039	0.024	0.15	0.133333		ND	ND	ND	ND	ND	ND		ND	0.072	0.045	0.052	0.05	0.207	0.347826
	880	Germany	699	D	0	ND		ND	0.029	0.027	0.039	0.024	0.15	0.193333		ND	ND	ND	ND	ND	ND		ND	0.069	0.045	0.052	0.05	0.207	0.333333
